# Supplementary material for: BugBuster: a novel automatic and reproducible workflow for metagenomic data analysis
Source: Bioinform Adv. 2025 Jun 26;5(1):vbaf152. doi: 10.1093/bioadv/vbaf152 (PMC12255886; doi:10.1093/bioadv/vbaf152)
Supplement: vbaf152_Supplementary_Data [file vbaf152_supplementary_data.zip]

Archive with 3 entries (3 files):
- Table_S1.csv
- Table_S2.csv
- Table_S3.csv
