# Supplementary material for: BugBuster: a novel automatic and reproducible workflow for metagenomic data analysis
Source: Bioinform Adv. 2025 Jun 26;5(1):vbaf152. doi: 10.1093/bioadv/vbaf152 (PMC12255886; doi:10.1093/bioadv/vbaf152)
Supplement: vbaf152_Supplementary_Data [file vbaf152_supplementary_data.zip › Table_S1.csv]

sample	nRead	n16S	nCell	GeneIdx	Meg_drug	Compound	Gen	PercentGeneCovered	AverageKMerDepth	CPM_ARGs	copies_per_cell
sample0	32790970	3727.43478654063	939.114045721936	>MEG_1016|Drugs|Aminoglycosides|Aminoglycoside_O-phosphotransferases|APH2-DPRIME	Aminoglycosides	Drugs	APH2-DPRIME	100	15.7548138639281	0.480461964495961	0.0167762519746116
sample0	32790970	3727.43478654063	939.114045721936	>MEG_1039|Drugs|Aminoglycosides|Aminoglycoside_O-phosphotransferases|APH3-DPRIME	Aminoglycosides	Drugs	APH3-DPRIME	97.8177150192555	14.4338896020539	0.440178793187695	0.0153696877049241
sample0	32790970	3727.43478654063	939.114045721936	>MEG_1040|Drugs|Aminoglycosides|Aminoglycoside_O-phosphotransferases|APH3-DPRIME	Aminoglycosides	Drugs	APH3-DPRIME	96.790757381258	12.8626444159178	0.392261784751041	0.013696573354975
sample0	32790970	3727.43478654063	939.114045721936	>MEG_1685|Drugs|Multi-drug_resistance|MDR_23S_ribosomal_RNA_methyltransferase|CFRC	Multi-drug resistance	Drugs	CFRC	100	49.8155053974485	1.5191836471275	0.053045213863406
sample0	32790970	3727.43478654063	939.114045721936	>MEG_3610|Drugs|MLS|Lincosamide_nucleotidyltransferases|LNUC	Mls	Drugs	LNUC	91.8580375782881	19.3549060542797	0.59025109822246	0.0206097503731837
sample0	32790970	3727.43478654063	939.114045721936	>MEG_395|Drugs|betalactams|Class_A_betalactamases|ACI	Betalactams	Drugs	ACI	98.331346841478	4.38855780691299	0.133834339359677	0.00467308291991238
sample0	32790970	3727.43478654063	939.114045721936	>MEG_4003|Metals|Multi-metal_resistance|Multi-metal_ABC_efflux_pumps|MODA	Metal resistance	Metals	MODA	100	8.57934508816121	0.261637429089814	0.00913557317904442
sample0	32790970	3727.43478654063	939.114045721936	>MEG_4007|Metals|Multi-metal_resistance|Multi-metal_ABC_efflux_pumps|MODB	Metal resistance	Metals	MODB	100	12.7055393586006	0.387470677402974	0.0135292826430184
sample0	32790970	3727.43478654063	939.114045721936	>MEG_4011|Metals|Multi-metal_resistance|Multi-metal_ABC_efflux_pumps|MODC	Metal resistance	Metals	MODC	100	17.6166219839142	0.537240038459192	0.0187587674406164
sample0	32790970	3727.43478654063	939.114045721936	>MEG_7219|Drugs|Tetracyclines|Tetracycline_resistance_ribosomal_protection_proteins|TETW	Tetracyclines	Drugs	TETW	94.5903361344538	6.14600840336134	0.187429905347763	0.00654447500956783
sample0	32790970	3727.43478654063	939.114045721936	>MEG_7220|Drugs|Tetracyclines|Tetracycline_resistance_ribosomal_protection_proteins|TETW	Tetracyclines	Drugs	TETW	95.4831932773109	4.09821428571429	0.124979965085336	0.00436391544177557
sample0	32790970	3727.43478654063	939.114045721936	>MEG_7221|Drugs|Tetracyclines|Tetracycline_resistance_ribosomal_protection_proteins|TETW	Tetracyclines	Drugs	TETW	96.0609243697479	3.57142857142857	0.108915002253016	0.00380297641984799
sample0	32790970	3727.43478654063	939.114045721936	>MEG_7227|Drugs|Tetracyclines|Tetracycline_resistance_ribosomal_protection_proteins|TETW	Tetracyclines	Drugs	TETW	93.8025210084034	4.00105042016807	0.12201683634757	0.00426045211270618
sample0	32790970	3727.43478654063	939.114045721936	>MEG_7229|Drugs|Tetracyclines|Tetracycline_resistance_ribosomal_protection_proteins|TETW	Tetracyclines	Drugs	TETW	90.0052056220718	4.7339927121291	0.144368791534044	0.00504091354366858
sample0	32790970	3727.43478654063	939.114045721936	>MEG_7231|Drugs|Tetracyclines|Tetracycline_resistance_ribosomal_protection_proteins|TETW	Tetracyclines	Drugs	TETW	92.8571428571429	3.8686974789916	0.11798057449937	0.00411951828067652
sample0	32790970	3727.43478654063	939.114045721936	>MEG_7322|Metals|Multi-metal_resistance|Multi-metal_ABC_efflux_regulator|TUNR	Metal resistance	Metals	TUNR	100	7.99749163879599	0.243893109560223	0.00851599619367634
sample0	32790970	3727.43478654063	939.114045721936	>MEG_7850|Metals|Multi-metal_resistance|Multi-metal_resistance_protein|ZIPB	Metal resistance	Metals	ZIPB	100	195.033916849015	5.947793458047	0.207678628317272
sample1	32791782	3727.18922170812	858.283839610906	>MEG_1173|Metals|Arsenic_resistance|Arsenic_resistance_regulator|ARSR	Metal resistance	Metals	ARSR	94.0828402366864	3.17751479289941	0.0968997291119894	0.0037021724588685
sample1	32791782	3727.18922170812	858.283839610906	>MEG_1189|Drugs|Bacitracin|Undecaprenyl_pyrophosphate_phosphatase|BACA	Bacitracin	Drugs	BACA	94.4168734491315	3.37344913151365	0.102874834051826	0.00393045863830195
sample1	32791782	3727.18922170812	858.283839610906	>MEG_1192|Multi-compound|Drug_and_biocide_and_metal_resistance|Drug_and_biocide_and_metal_RND_efflux_regulator|BAER	Multi compound resistance	Multi-compound	BAER	92.9278642149929	5.56011315417256	0.169558127526359	0.00647817528137682
sample1	32791782	3727.18922170812	858.283839610906	>MEG_1229|Multi-compound|Drug_and_biocide_resistance|Drug_and_biocide_MATE_efflux_pumps|BEXA	Multi compound resistance	Multi-compound	BEXA	95.2127659574468	30.677811550152	0.935533529411484	0.0357432007155808
sample1	32791782	3727.18922170812	858.283839610906	>MEG_1231|Metals|Copper_resistance|Copper_resistance_regulator|BHSA	Metal resistance	Metals	BHSA	100	5.54545454545455	0.169111106723463	0.00646109630581944
sample1	32791782	3727.18922170812	858.283839610906	>MEG_1651|Drugs|betalactams|Class_A_betalactamases|CEPA	Betalactams	Drugs	CEPA	93.1228861330327	4.23449830890643	0.129132912292062	0.00493368057684285
sample1	32791782	3727.18922170812	858.283839610906	>MEG_2017|Metals|Copper_resistance|Copper_resistance_regulator|COMR	Metal resistance	Metals	COMR	95.1377633711507	4.6580226904376	0.142048476976262	0.00542713549465089
sample1	32791782	3727.18922170812	858.283839610906	>MEG_2120|Multi-compound|Drug_and_biocide_resistance|Drug_and_biocide_RND_efflux_regulator|CPXAR	Multi compound resistance	Multi-compound	CPXAR	93.9970717423133	3.35431918008785	0.102291457661186	0.00390817003103367
sample1	32791782	3727.18922170812	858.283839610906	>MEG_2443|Metals|Copper_resistance|Copper_resistance_regulator|CUER	Metal resistance	Metals	CUER	98.7244897959184	5.77551020408163	0.176126756517277	0.00672913777183537
sample1	32791782	3727.18922170812	858.283839610906	>MEG_2447|Metals|Multi-metal_resistance|Multi-metal_RND_efflux_pumps|CUSB	Metal resistance	Metals	CUSB	95.612582781457	4.74834437086093	0.144802876856797	0.00553237070502637
sample1	32791782	3727.18922170812	858.283839610906	>MEG_2454|Metals|Copper_resistance|Copper_resistance_protein|CUTA	Metal resistance	Metals	CUTA	94.7368421052632	5.92879256965944	0.180801170538992	0.00690772946668459
sample1	32791782	3727.18922170812	858.283839610906	>MEG_2456|Metals|Copper_resistance|Copper_resistance_protein|CUTC	Metal resistance	Metals	CUTC	97.2640218878249	2.90287277701778	0.0885243984916033	0.00338218272679324
sample1	32791782	3727.18922170812	858.283839610906	>MEG_2732|Multi-compound|Drug_and_biocide_resistance|Drug_and_biocide_MFS_efflux_pumps|EMRK	Multi compound resistance	Multi-compound	EMRK	91.3763066202091	2.6698606271777	0.0814185891812071	0.00311069660636749
sample1	32791782	3727.18922170812	858.283839610906	>MEG_2734|Multi-compound|Drug_and_biocide_resistance|Drug_and_biocide_MFS_efflux_regulator|EMRR	Multi compound resistance	Multi-compound	EMRR	93.0097087378641	2.58058252427184	0.0786960136619548	0.00300667728457025
sample1	32791782	3727.18922170812	858.283839610906	>MEG_2739|Drugs|Cationic_antimicrobial_peptides|Lipid_A_modification|EPTA	Cationic antimicrobial peptides	Drugs	EPTA	94.5331695331695	5.20331695331695	0.158677468437578	0.00606246641632659
sample1	32791782	3727.18922170812	858.283839610906	>MEG_2833|Drugs|MLS|23S_rRNA_methyltransferases|ERMF	Mls	Drugs	ERMF	99.4904458598726	7.05605095541401	0.215177417177695	0.00822111594063428
sample1	32791782	3727.18922170812	858.283839610906	>MEG_2867|Biocides|Acid_resistance|Acid_resistance_regulator|EVGA	Biocide resistance	Biocides	EVGA	100	5.9465776293823	0.181343533858035	0.00692845111947829
sample1	32791782	3727.18922170812	858.283839610906	>MEG_2875|Biocides|Phenolic_compound_resistance|Phenolic_resistance_protein|FABI	Biocide resistance	Biocides	FABI	98.3182406209573	3.76455368693402	0.114801741696564	0.00438614070683266
sample1	32791782	3727.18922170812	858.283839610906	>MEG_2899|Multi-compound|Biocide_and_metal_resistance|Biocide_and_metal_ABC_efflux_pumps|FETB	Multi compound resistance	Multi-compound	FETB	93.0467762326169	3.01011378002528	0.0917947606514731	0.00350713090600644
sample1	32791782	3727.18922170812	858.283839610906	>MEG_2909|Metals|Multi-metal_resistance|Multi-metal_resistance_protein|FIEF	Metal resistance	Metals	FIEF	96.8432919954904	3.96054114994363	0.120778466688502	0.00461448878233464
sample1	32791782	3727.18922170812	858.283839610906	>MEG_3076|Biocides|Acid_resistance|Acid_resistance_protein|GADA	Biocide resistance	Biocides	GADA	97.6895306859206	4.81949458483755	0.146972634327636	0.00561526893832979
sample1	32791782	3727.18922170812	858.283839610906	>MEG_3078|Biocides|Acid_resistance|Acid_resistance_protein|GADB	Biocide resistance	Biocides	GADB	95.0902527075812	2.84187725631769	0.0866643129158912	0.00331111588633199
sample1	32791782	3727.18922170812	858.283839610906	>MEG_3080|Biocides|Acid_resistance|Acid_resistance_regulator|GADE	Biocide resistance	Biocides	GADE	100	4.478515625	0.136574329049882	0.00521798898955186
sample1	32791782	3727.18922170812	858.283839610906	>MEG_3081|Multi-compound|Drug_and_biocide_resistance|Drug_and_biocide_RND_efflux_regulator|GADW	Multi compound resistance	Multi-compound	GADW	90.1823281907433	4.41654978962132	0.134684653295796	0.00514579162019818
sample1	32791782	3727.18922170812	858.283839610906	>MEG_3141|Multi-compound|Biocide_and_metal_resistance|Biocide_and_metal_resistance_protein|GLPF	Multi compound resistance	Multi-compound	GLPF	95.7831325301205	2.23373493975904	0.0681187420604051	0.00260255970888567
sample1	32791782	3727.18922170812	858.283839610906	>MEG_3253|Biocides|Acid_resistance|Acid_resistance_protein|HDEA	Biocide resistance	Biocides	HDEA	100	4.75709779179811	0.145069816327704	0.00554256945342777
sample1	32791782	3727.18922170812	858.283839610906	>MEG_3271|Drugs|Multi-drug_resistance|Multi-drug_RND_efflux_pumps|HNS	Multi-drug resistance	Drugs	HNS	95.9798994974874	3.40954773869347	0.103975677158791	0.00397251769326002
sample1	32791782	3727.18922170812	858.283839610906	>MEG_3287|Biocides|Peroxide_resistance|Peroxide_resistance_stress_protein|IBPA	Biocide resistance	Biocides	IBPA	96.4824120603015	3.76381909547739	0.114779340002852	0.0043852848227734
sample1	32791782	3727.18922170812	858.283839610906	>MEG_3622|Biocides|Acetate_resistance|Acetate_resistance_protein|LPDT	Biocide resistance	Biocides	LPDT	98.7601539119282	4.84480547242411	0.147744501119949	0.00564475905152829
sample1	32791782	3727.18922170812	858.283839610906	>MEG_3661|Multi-compound|Drug_and_biocide_resistance|Drug_and_biocide_RND_efflux_regulator|MARA	Multi compound resistance	Multi-compound	MARA	90.7608695652174	3.54619565217391	0.108142816153569	0.00413172832635593
sample1	32791782	3727.18922170812	858.283839610906	>MEG_3751|Multi-compound|Drug_and_biocide_resistance|Drug_and_biocide_RND_efflux_pumps|MDTE	Multi compound resistance	Multi-compound	MDTE	96.1471103327496	5.87478108581436	0.179154066278385	0.00684479983740301
sample1	32791782	3727.18922170812	858.283839610906	>MEG_3756|Multi-compound|Drug_and_biocide_resistance|Drug_and_biocide_SMR_efflux_pumps|MDTI	Multi compound resistance	Multi-compound	MDTI	94.5859872611465	4.40445859872611	0.134315927043127	0.00513170398352465
sample1	32791782	3727.18922170812	858.283839610906	>MEG_3999|Metals|Multi-metal_resistance|Multi-metal_resistance_protein|MNTP	Metal resistance	Metals	MNTP	94.1923774954628	8.33212341197822	0.254091815198644	0.00970788802892468
sample1	32791782	3727.18922170812	858.283839610906	>MEG_399|Multi-compound|Drug_and_biocide_resistance|Drug_and_biocide_RND_efflux_pumps|ACRA	Multi compound resistance	Multi-compound	ACRA	98.5568760611205	5.44057724957555	0.165912826865449	0.00633890211895634
sample1	32791782	3727.18922170812	858.283839610906	>MEG_4000|Metals|Multi-metal_resistance|Multi-metal_resistance_protein|MNTR	Metal resistance	Metals	MNTR	99.3362831858407	3.92920353982301	0.119822812307761	0.00457797683992777
sample1	32791782	3727.18922170812	858.283839610906	>MEG_4006|Metals|Multi-metal_resistance|Multi-metal_ABC_efflux_pumps|MODB	Metal resistance	Metals	MODB	93.1750741839763	3.07715133531157	0.0938391007634649	0.00358523741598883
sample1	32791782	3727.18922170812	858.283839610906	>MEG_401|Multi-compound|Drug_and_biocide_resistance|Drug_and_biocide_RND_efflux_pumps|ACRB	Multi compound resistance	Multi-compound	ACRB	96.5220165922144	6.38321633694959	0.194659025756807	0.00743718574480367
sample1	32791782	3727.18922170812	858.283839610906	>MEG_4033|Drugs|MLS|Macrolide_phosphotransferases|MPHB	Mls	Drugs	MPHB	98.9154013015184	4.09327548806941	0.124826259459441	0.00476913964723495
sample1	32791782	3727.18922170812	858.283839610906	>MEG_408|Multi-compound|Drug_and_biocide_resistance|Drug_and_biocide_RND_efflux_pumps|ACRE	Multi compound resistance	Multi-compound	ACRE	93.0823117338004	5.98423817863398	0.182492009084288	0.00697233001770937
sample1	32791782	3727.18922170812	858.283839610906	>MEG_4103|Multi-compound|Drug_and_biocide_resistance|Drug_and_biocide_SMR_efflux_pumps|MVRC	Multi compound resistance	Multi-compound	MVRC	93.6908517350158	7.92744479495268	0.241750960498355	0.00923639060773474
sample1	32791782	3727.18922170812	858.283839610906	>MEG_415|Multi-compound|Drug_and_biocide_resistance|Drug_and_biocide_RND_efflux_regulator|ACRS	Multi compound resistance	Multi-compound	ACRS	98.4544049459042	5.42967542503864	0.165580370869709	0.00632620023173235
sample1	32791782	3727.18922170812	858.283839610906	>MEG_4160|Metals|Chromium_resistance|Chromium_resistance_protein|NFSA	Metal resistance	Metals	NFSA	99.1513437057991	4.56435643564356	0.139192082810369	0.00531800346807505
sample1	32791782	3727.18922170812	858.283839610906	>MEG_4163|Metals|Sodium_resistance|Sodium_resistance_protein|NHAB	Metal resistance	Metals	NHAB	90.1934623082055	2.7104736490994	0.082657101376784	0.00315801547694078
sample1	32791782	3727.18922170812	858.283839610906	>MEG_4167|Metals|Nickel_resistance|Nickel_ABC_efflux_pumps|NIKA	Metal resistance	Metals	NIKA	92.1103271327774	4.83001924310455	0.147293588469957	0.00562753138320092
sample1	32791782	3727.18922170812	858.283839610906	>MEG_4168|Metals|Nickel_resistance|Nickel_ABC_efflux_pumps|NIKB	Metal resistance	Metals	NIKB	90.6350914962325	3.63078579117331	0.110722430125124	0.00423028562767684
sample1	32791782	3727.18922170812	858.283839610906	>MEG_4170|Metals|Nickel_resistance|Nickel_ABC_efflux_pumps|NIKC	Metal resistance	Metals	NIKC	95.2322738386308	6.73349633251834	0.20534097026256	0.00784530247659201
sample1	32791782	3727.18922170812	858.283839610906	>MEG_5400|Drugs|betalactams|Penicillin_binding_protein|PBP2	Betalactams	Drugs	PBP2	92.576882290562	4.72905620360551	0.144214675603952	0.0055098977580067
sample1	32791782	3727.18922170812	858.283839610906	>MEG_5787|Metals|Multi-metal_resistance|Multi-metal_resistance_protein|PITA	Metal resistance	Metals	PITA	96.6307277628032	4.4845013477089	0.136756866330378	0.00522496304921912
sample1	32791782	3727.18922170812	858.283839610906	>MEG_5801|Drugs|Cationic_antimicrobial_peptides|Lipid_A_modification|PMRF	Cationic antimicrobial peptides	Drugs	PMRF	95.3830010493179	5.22665267576076	0.159389101688977	0.00608965523355328
sample1	32791782	3727.18922170812	858.283839610906	>MEG_5814|Metals|Arsenic_resistance|Arsenic_resistance_protein|PSTB	Metal resistance	Metals	PSTB	97.3614775725594	10.7058047493404	0.326478284996539	0.0124735014866338
sample1	32791782	3727.18922170812	858.283839610906	>MEG_5815|Metals|Arsenic_resistance|Arsenic_resistance_protein|PSTC	Metal resistance	Metals	PSTC	92.478813559322	11.1822033898305	0.341006273761838	0.0130285610351231
sample1	32791782	3727.18922170812	858.283839610906	>MEG_5816|Metals|Arsenic_resistance|Arsenic_resistance_protein|PSTS	Metal resistance	Metals	PSTS	93.0731707317073	3.0380487804878	0.0926466509349143	0.00353967841438687
sample1	32791782	3727.18922170812	858.283839610906	>MEG_6049|Metals|Multi-metal_resistance|Multi-metal_resistance_protein|RCNB	Metal resistance	Metals	RCNB	90.4024767801858	6.87306501547988	0.209597179423792	0.0080079161441461
sample1	32791782	3727.18922170812	858.283839610906	>MEG_6050|Metals|Multi-metal_resistance|Multi-metal_resistance_regulator|RCNR	Metal resistance	Metals	RCNR	97.6653696498054	4.88326848249027	0.148917447746215	0.00568957290947486
sample1	32791782	3727.18922170812	858.283839610906	>MEG_6141|Biocides|Multi-biocide_resistance|Multi-biocide_resistance_regulator|RPOS	Biocide resistance	Biocides	RPOS	96.4461994076999	5.11253701875617	0.155909093892981	0.00595669728684847
sample1	32791782	3727.18922170812	858.283839610906	>MEG_6545|Biocides|Peroxide_resistance|peroxide_resistance_protein|SODB	Biocide resistance	Biocides	SODB	96.643109540636	9.21024734982332	0.280870595865248	0.0107310040394081
sample1	32791782	3727.18922170812	858.283839610906	>MEG_6549|Biocides|Multi-biocide_resistance|Multi-biocide_resistance_regulator|SOXRB	Biocide resistance	Biocides	SOXRB	95.1002227171492	3.46102449888641	0.105545483892471	0.00403249407615019
sample1	32791782	3727.18922170812	858.283839610906	>MEG_6551|Multi-compound|Drug_and_biocide_and_metal_resistance|Drug_and_biocide_and_metal_resistance_regulator|SOXS	Multi compound resistance	Multi-compound	SOXS	94.1558441558442	4.36688311688312	0.133170045985397	0.00508792419866929
sample1	32791782	3727.18922170812	858.283839610906	>MEG_6655|Multi-compound|Biocide_and_metal_resistance|Biocide_and_metal_resistance_protein|TEHA	Multi compound resistance	Multi-compound	TEHA	93.5516888433982	4.67963152507677	0.142707448014773	0.00545231228773715
sample1	32791782	3727.18922170812	858.283839610906	>MEG_6656|Multi-compound|Biocide_and_metal_resistance|Biocide_and_metal_resistance_protein|TEHB	Multi compound resistance	Multi-compound	TEHB	94.4636678200692	6.83910034602076	0.208561411698235	0.00796834337358746
sample1	32791782	3727.18922170812	858.283839610906	>MEG_7178|Drugs|Tetracyclines|Tetracycline_resistance_ribosomal_protection_proteins|TETQ	Tetracyclines	Drugs	TETQ	91.7801047120419	4.84921465968586	0.147878961249677	0.00564989626495147
sample1	32791782	3727.18922170812	858.283839610906	>MEG_729|Drugs|betalactams|Penicillin_binding_protein|AMPH	Betalactams	Drugs	AMPH	92.7320490367776	4.4430823117338	0.135493774377184	0.00517670507899581
sample1	32791782	3727.18922170812	858.283839610906	>MEG_7813|Multi-compound|Biocide_and_metal_resistance|Biocide_and_metal_resistance_protein|YCHH	Multi compound resistance	Multi-compound	YCHH	100	5.62737642585551	0.171609350960418	0.00655654477708287
sample1	32791782	3727.18922170812	858.283839610906	>MEG_7818|Biocides|Peroxide_resistance|peroxide_resistance_protein|YDEI	Biocide resistance	Biocides	YDEI	95.4907161803714	6.61538461538461	0.201739100832782	0.00770768865738359
sample1	32791782	3727.18922170812	858.283839610906	>MEG_7831|Multi-compound|Biocide_and_metal_resistance|Biocide_and_metal_resistance_protein|YGIW	Multi compound resistance	Multi-compound	YGIW	100	4.22546419098143	0.128857412841468	0.00492315478396634
sample1	32791782	3727.18922170812	858.283839610906	>MEG_7832|Metals|Multi-metal_resistance|Multi-metal_resistance_protein|YGJH	Metal resistance	Metals	YGJH	90.3871829105474	4.43791722296395	0.135336262694231	0.00517068715283727
sample1	32791782	3727.18922170812	858.283839610906	>MEG_7841|Multi-compound|Biocide_and_metal_resistance|Biocide_and_metal_resistance_protein|YODB	Multi compound resistance	Multi-compound	YODB	100	8.80188679245283	0.268417458753929	0.0102552167316154
sample1	32791782	3727.18922170812	858.283839610906	>MEG_7842|Multi-compound|Drug_and_biocide_resistance|Drug_and_biocide_ABC_efflux_pumps|YOGI	Multi compound resistance	Multi-compound	YOGI	96.990171990172	4.9465601965602	0.150847556761636	0.00576331508094417
sample1	32791782	3727.18922170812	858.283839610906	>MEG_7849|Metals|Multi-metal_resistance|Multi-metal_resistance_protein|ZINT	Metal resistance	Metals	ZINT	93.5433070866142	4.68503937007874	0.142872362657166	0.00545861305299964
sample1	32791782	3727.18922170812	858.283839610906	>MEG_7850|Metals|Multi-metal_resistance|Multi-metal_resistance_protein|ZIPB	Metal resistance	Metals	ZIPB	98.6870897155361	153.17943107221	4.67127498811166	0.178471764237868
sample1	32791782	3727.18922170812	858.283839610906	>MEG_7851|Metals|Zinc_resistance|Zinc_resistance_protein|ZITB	Metal resistance	Metals	ZITB	100	5.63390928725702	0.171808573479081	0.0065641563166459
sample1	32791782	3727.18922170812	858.283839610906	>MEG_1016|Drugs|Aminoglycosides|Aminoglycoside_O-phosphotransferases|APH2-DPRIME	Aminoglycosides	Drugs	APH2-DPRIME	100	27.8318356867779	0.848744227647583	0.0324273094777075
sample1	32791782	3727.18922170812	858.283839610906	>MEG_1039|Drugs|Aminoglycosides|Aminoglycoside_O-phosphotransferases|APH3-DPRIME	Aminoglycosides	Drugs	APH3-DPRIME	96.6623876765083	21.2246469833119	0.647255064799831	0.0247291700061997
sample1	32791782	3727.18922170812	858.283839610906	>MEG_1040|Drugs|Aminoglycosides|Aminoglycoside_O-phosphotransferases|APH3-DPRIME	Aminoglycosides	Drugs	APH3-DPRIME	98.2028241335045	18.7753530166881	0.572562754189085	0.0218754590849569
sample1	32791782	3727.18922170812	858.283839610906	>MEG_1645|Drugs|betalactams|Class_A_betalactamases|CEPA	Betalactams	Drugs	CEPA	93.7993235625705	2.48027057497182	0.0756369560816126	0.00288980225480678
sample1	32791782	3727.18922170812	858.283839610906	>MEG_1651|Drugs|betalactams|Class_A_betalactamases|CEPA	Betalactams	Drugs	CEPA	91.206313416009	1.89177001127396	0.0576903692295209	0.0022041309925299
sample1	32791782	3727.18922170812	858.283839610906	>MEG_1685|Drugs|Multi-drug_resistance|MDR_23S_ribosomal_RNA_methyltransferase|CFRC	Multi-drug resistance	Drugs	CFRC	100	39.8792934249264	1.21613681821032	0.0464639919621524
sample1	32791782	3727.18922170812	858.283839610906	>MEG_2833|Drugs|MLS|23S_rRNA_methyltransferases|ERMF	Mls	Drugs	ERMF	92.8662420382166	2.50191082802548	0.0762968852386698	0.0029150156539819
sample1	32791782	3727.18922170812	858.283839610906	>MEG_3817|Drugs|MLS|MLS_resistance_MFS_efflux_pumps|MEFA	Mls	Drugs	MEFA	98.4310487200661	4.28241123038811	0.130594038176642	0.00498950467520103
sample1	32791782	3727.18922170812	858.283839610906	>MEG_4003|Metals|Multi-metal_resistance|Multi-metal_ABC_efflux_pumps|MODA	Metal resistance	Metals	MODA	98.4886649874055	4.93198992443325	0.150403229822437	0.00574633902773833
sample1	32791782	3727.18922170812	858.283839610906	>MEG_4007|Metals|Multi-metal_resistance|Multi-metal_ABC_efflux_pumps|MODB	Metal resistance	Metals	MODB	100	7.08454810495627	0.216046450447745	0.00825431841774858
sample1	32791782	3727.18922170812	858.283839610906	>MEG_4011|Metals|Multi-metal_resistance|Multi-metal_ABC_efflux_pumps|MODC	Metal resistance	Metals	MODC	100	10.2278820375335	0.311903818997501	0.0119166662186838
sample1	32791782	3727.18922170812	858.283839610906	>MEG_4056|Drugs|Cationic_antimicrobial_peptides|Defensin-resistant_mprF|MPRF	Cationic antimicrobial peptides	Drugs	MPRF	99.4687131050767	6.08736717827627	0.185636973869742	0.00709248723713115
sample1	32791782	3727.18922170812	858.283839610906	>MEG_7178|Drugs|Tetracyclines|Tetracycline_resistance_ribosomal_protection_proteins|TETQ	Tetracyclines	Drugs	TETQ	99.1099476439791	6.03979057591623	0.184186104186599	0.00703705498947097
sample1	32791782	3727.18922170812	858.283839610906	>MEG_7183|Drugs|Tetracyclines|Tetracycline_resistance_ribosomal_protection_proteins|TETQ	Tetracyclines	Drugs	TETQ	98.3769633507853	19.2837696335079	0.588067145405756	0.0224678232812236
sample1	32791782	3727.18922170812	858.283839610906	>MEG_7218|Drugs|Tetracyclines|Tetracycline_resistance_ribosomal_protection_proteins|TETW	Tetracyclines	Drugs	TETW	91.1239495798319	4.40388655462185	0.134298482303336	0.00513103748594207
sample1	32791782	3727.18922170812	858.283839610906	>MEG_7219|Drugs|Tetracyclines|Tetracycline_resistance_ribosomal_protection_proteins|TETW	Tetracyclines	Drugs	TETW	99.3172268907563	14.2022058823529	0.433102595106083	0.0165472134355825
sample1	32791782	3727.18922170812	858.283839610906	>MEG_7220|Drugs|Tetracyclines|Tetracycline_resistance_ribosomal_protection_proteins|TETW	Tetracyclines	Drugs	TETW	97.1113445378151	10.7783613445378	0.328690930689214	0.0125580383168161
sample1	32791782	3727.18922170812	858.283839610906	>MEG_7221|Drugs|Tetracyclines|Tetracycline_resistance_ribosomal_protection_proteins|TETW	Tetracyclines	Drugs	TETW	99.8949579831933	10.0378151260504	0.306107643861819	0.0116952162708795
sample1	32791782	3727.18922170812	858.283839610906	>MEG_7222|Drugs|Tetracyclines|Tetracycline_resistance_ribosomal_protection_proteins|TETW	Tetracyclines	Drugs	TETW	98.9495798319328	8.67594537815126	0.264576819221086	0.0101084804090968
sample1	32791782	3727.18922170812	858.283839610906	>MEG_7227|Drugs|Tetracyclines|Tetracycline_resistance_ribosomal_protection_proteins|TETW	Tetracyclines	Drugs	TETW	99.8424369747899	10.1328781512605	0.309006633163776	0.0118059756966345
sample1	32791782	3727.18922170812	858.283839610906	>MEG_7229|Drugs|Tetracyclines|Tetracycline_resistance_ribosomal_protection_proteins|TETW	Tetracyclines	Drugs	TETW	99.0629880270692	16.3748047891723	0.499356966607436	0.0190785425909867
sample1	32791782	3727.18922170812	858.283839610906	>MEG_7231|Drugs|Tetracyclines|Tetracycline_resistance_ribosomal_protection_proteins|TETW	Tetracyclines	Drugs	TETW	99.2647058823529	9.51995798319328	0.290315359598124	0.0110918527692529
sample1	32791782	3727.18922170812	858.283839610906	>MEG_7233|Drugs|Tetracyclines|Tetracycline_resistance_ribosomal_protection_proteins|TETW	Tetracyclines	Drugs	TETW	99.5273109243697	9.71533613445378	0.29627350335684	0.0113194909260532
sample1	32791782	3727.18922170812	858.283839610906	>MEG_7322|Metals|Multi-metal_resistance|Multi-metal_ABC_efflux_regulator|TUNR	Metal resistance	Metals	TUNR	100	6.19899665551839	0.189041164506351	0.00722254849669388
sample1	32791782	3727.18922170812	858.283839610906	>MEG_7482|Drugs|Glycopeptides|VanL-type_regulator|VANRI	Glycopeptides	Drugs	VANRI	99.7071742313324	7.81844802342606	0.238427055395345	0.00910939675500645
sample1	32791782	3727.18922170812	858.283839610906	>MEG_7545|Drugs|Glycopeptides|VanI-type_accessory_protein|VANWI	Glycopeptides	Drugs	VANWI	98.6437613019892	4.18987341772152	0.127772056356117	0.0048816874142952
sample1	32791782	3727.18922170812	858.283839610906	>MEG_7572|Drugs|Glycopeptides|VanM-type_resistance_protein|VANXM	Glycopeptides	Drugs	VANXM	97.7087672789244	4.86271539481159	0.148290672181572	0.00566562618377628
sample1	32791782	3727.18922170812	858.283839610906	>MEG_7850|Metals|Multi-metal_resistance|Multi-metal_resistance_protein|ZIPB	Metal resistance	Metals	ZIPB	100	69.8183807439825	2.12914262311156	0.0813464934579613
sample1	32791782	3727.18922170812	858.283839610906	>MEG_1016|Drugs|Aminoglycosides|Aminoglycoside_O-phosphotransferases|APH2-DPRIME	Aminoglycosides	Drugs	APH2-DPRIME	100	25.5519897304236	0.779219309594813	0.0297710250981859
sample1	32791782	3727.18922170812	858.283839610906	>MEG_1039|Drugs|Aminoglycosides|Aminoglycoside_O-phosphotransferases|APH3-DPRIME	Aminoglycosides	Drugs	APH3-DPRIME	97.3042362002567	21.7214377406932	0.662404920253898	0.0253079887307914
sample1	32791782	3727.18922170812	858.283839610906	>MEG_1040|Drugs|Aminoglycosides|Aminoglycoside_O-phosphotransferases|APH3-DPRIME	Aminoglycosides	Drugs	APH3-DPRIME	99.7432605905006	17.9833119383825	0.548409108671878	0.0209526395679722
sample1	32791782	3727.18922170812	858.283839610906	>MEG_1121|Multi-compound|Drug_and_biocide_resistance|Drug_and_biocide_RND_efflux_pumps|ARMR	Multi compound resistance	Multi-compound	ARMR	100	4.49315068493151	0.137020631722043	0.00523504052804773
sample1	32791782	3727.18922170812	858.283839610906	>MEG_1229|Multi-compound|Drug_and_biocide_resistance|Drug_and_biocide_MATE_efflux_pumps|BEXA	Multi compound resistance	Multi-compound	BEXA	93.161094224924	4.60106382978723	0.140311491146996	0.00536077183029926
sample1	32791782	3727.18922170812	858.283839610906	>MEG_1652|Biocides|Biguanide_resistance|Biguanide_cation_efflux|CEPAB	Biocide resistance	Biocides	CEPAB	97.1815107102593	3.11499436302142	0.0949931407515889	0.00362932892274142
sample1	32791782	3727.18922170812	858.283839610906	>MEG_1685|Drugs|Multi-drug_resistance|MDR_23S_ribosomal_RNA_methyltransferase|CFRC	Multi-drug resistance	Drugs	CFRC	95.5839057899902	20.1687929342493	0.615056325217375	0.0234989778479257
sample1	32791782	3727.18922170812	858.283839610906	>MEG_2132|Multi-compound|Drug_and_biocide_resistance|Drug_and_biocide_RND_efflux_regulator|CRP	Multi compound resistance	Multi-compound	CRP	92.7066450567261	3.52674230145867	0.107549577557532	0.00410906292148933
sample1	32791782	3727.18922170812	858.283839610906	>MEG_2734|Multi-compound|Drug_and_biocide_resistance|Drug_and_biocide_MFS_efflux_regulator|EMRR	Multi compound resistance	Multi-compound	EMRR	90.2912621359223	3.08543689320388	0.0940917725423975	0.00359489104979844
sample1	32791782	3727.18922170812	858.283839610906	>MEG_2833|Drugs|MLS|23S_rRNA_methyltransferases|ERMF	Mls	Drugs	ERMF	97.9617834394904	3.86114649681529	0.117747382463548	0.00449868250876738
sample1	32791782	3727.18922170812	858.283839610906	>MEG_2909|Metals|Multi-metal_resistance|Multi-metal_resistance_protein|FIEF	Metal resistance	Metals	FIEF	90.6426155580609	2.78354002254791	0.0848852929843189	0.00324314625778088
sample1	32791782	3727.18922170812	858.283839610906	>MEG_3082|Multi-compound|Drug_and_biocide_resistance|Drug_and_biocide_RND_efflux_regulator|GADW	Multi compound resistance	Multi-compound	GADW	93.2678821879383	2.34081346423562	0.0713841493650947	0.00272731858180717
sample1	32791782	3727.18922170812	858.283839610906	>MEG_3610|Drugs|MLS|Lincosamide_nucleotidyltransferases|LNUC	Mls	Drugs	LNUC	92.6931106471816	10.6325678496868	0.324244893116417	0.0123881720230303
sample1	32791782	3727.18922170812	858.283839610906	>MEG_3909|Multi-compound|Drug_and_biocide_resistance|Drug_and_biocide_RND_efflux_pumps|MEXE	Multi compound resistance	Multi-compound	MEXE	91.7819365337673	2.34255492270138	0.0714372559167838	0.00272934758245402
sample1	32791782	3727.18922170812	858.283839610906	>MEG_3916|Multi-compound|Drug_and_biocide_resistance|Drug_and_biocide_RND_efflux_pumps|MEXJ	Multi compound resistance	Multi-compound	MEXJ	95.7720588235294	2.92922794117647	0.0893281109631819	0.00341288954304954
sample1	32791782	3727.18922170812	858.283839610906	>MEG_395|Drugs|betalactams|Class_A_betalactamases|ACI	Betalactams	Drugs	ACI	95.9475566150179	2.75566150178784	0.0840351250745642	0.00321066455479005
sample1	32791782	3727.18922170812	858.283839610906	>MEG_399|Multi-compound|Drug_and_biocide_resistance|Drug_and_biocide_RND_efflux_pumps|ACRA	Multi compound resistance	Multi-compound	ACRA	91.3412563667233	2.41935483870968	0.073779303567878	0.00281882837244899
sample1	32791782	3727.18922170812	858.283839610906	>MEG_4003|Metals|Multi-metal_resistance|Multi-metal_ABC_efflux_pumps|MODA	Metal resistance	Metals	MODA	100	17.0214105793451	0.51907549822529	0.0198319131664667
sample1	32791782	3727.18922170812	858.283839610906	>MEG_4007|Metals|Multi-metal_resistance|Multi-metal_ABC_efflux_pumps|MODB	Metal resistance	Metals	MODB	100	16.4387755102041	0.501307782242639	0.0191530758841462
sample1	32791782	3727.18922170812	858.283839610906	>MEG_4011|Metals|Multi-metal_resistance|Multi-metal_ABC_efflux_pumps|MODC	Metal resistance	Metals	MODC	100	14.4839142091153	0.441693416024639	0.0168754362375988
sample1	32791782	3727.18922170812	858.283839610906	>MEG_4100|Drugs|Multi-drug_resistance|Multi-drug_RND_efflux_pumps|MUXA	Multi-drug resistance	Drugs	MUXA	92.2529644268775	2.94150197628458	0.0897024131315762	0.00342719021439118
sample1	32791782	3727.18922170812	858.283839610906	>MEG_4103|Multi-compound|Drug_and_biocide_resistance|Drug_and_biocide_SMR_efflux_pumps|MVRC	Multi compound resistance	Multi-compound	MVRC	90.2208201892744	4.10410094637224	0.125156386632853	0.00478175255895858
sample1	32791782	3727.18922170812	858.283839610906	>MEG_5425|Metals|Copper_resistance|Copper_resistance_regulator|PCOS	Metal resistance	Metals	PCOS	94.0794223826715	3.31263537906137	0.101020291579804	0.00385960357888495
sample1	32791782	3727.18922170812	858.283839610906	>MEG_6141|Biocides|Multi-biocide_resistance|Multi-biocide_resistance_regulator|RPOS	Biocide resistance	Biocides	RPOS	94.6692991115498	3.6604146100691	0.111625974156241	0.00426480663055303
sample1	32791782	3727.18922170812	858.283839610906	>MEG_6546|Biocides|Peroxide_resistance|peroxide_resistance_protein|SODB	Biocide resistance	Biocides	SODB	97.1731448763251	2.67667844522968	0.0816265015798679	0.00311864015340558
sample1	32791782	3727.18922170812	858.283839610906	>MEG_7219|Drugs|Tetracyclines|Tetracycline_resistance_ribosomal_protection_proteins|TETW	Tetracyclines	Drugs	TETW	98.3718487394958	12.234243697479	0.373088711600943	0.0142543097432957
sample1	32791782	3727.18922170812	858.283839610906	>MEG_7220|Drugs|Tetracyclines|Tetracycline_resistance_ribosomal_protection_proteins|TETW	Tetracyclines	Drugs	TETW	98.4768907563025	8.00420168067227	0.244091695921627	0.00932582126246358
sample1	32791782	3727.18922170812	858.283839610906	>MEG_7221|Drugs|Tetracyclines|Tetracycline_resistance_ribosomal_protection_proteins|TETW	Tetracyclines	Drugs	TETW	97.4264705882353	7.33718487394958	0.223750721261491	0.00854866949059162
sample1	32791782	3727.18922170812	858.283839610906	>MEG_7222|Drugs|Tetracyclines|Tetracycline_resistance_ribosomal_protection_proteins|TETW	Tetracyclines	Drugs	TETW	97.4264705882353	7.19327731092437	0.219362196019856	0.00838100052563657
sample1	32791782	3727.18922170812	858.283839610906	>MEG_7227|Drugs|Tetracyclines|Tetracycline_resistance_ribosomal_protection_proteins|TETW	Tetracyclines	Drugs	TETW	98.109243697479	7.91071428571429	0.241240756166112	0.0092168976282957
sample1	32791782	3727.18922170812	858.283839610906	>MEG_7229|Drugs|Tetracyclines|Tetracycline_resistance_ribosomal_protection_proteins|TETW	Tetracyclines	Drugs	TETW	98.5424258198855	9.80895366996356	0.299128411806457	0.0114285661890248
sample1	32791782	3727.18922170812	858.283839610906	>MEG_7231|Drugs|Tetracyclines|Tetracycline_resistance_ribosomal_protection_proteins|TETW	Tetracyclines	Drugs	TETW	98.8445378151261	7.69485294117647	0.234657968303658	0.00896539418086312
sample1	32791782	3727.18922170812	858.283839610906	>MEG_7233|Drugs|Tetracyclines|Tetracycline_resistance_ribosomal_protection_proteins|TETW	Tetracyclines	Drugs	TETW	96.796218487395	7.89285714285714	0.240696194639777	0.00919609199030858
sample1	32791782	3727.18922170812	858.283839610906	>MEG_7322|Metals|Multi-metal_resistance|Multi-metal_ABC_efflux_regulator|TUNR	Metal resistance	Metals	TUNR	100	13.7148829431438	0.418241464984849	0.0159794258148462
sample1	32791782	3727.18922170812	858.283839610906	>MEG_7813|Multi-compound|Biocide_and_metal_resistance|Biocide_and_metal_resistance_protein|YCHH	Multi compound resistance	Multi-compound	YCHH	94.2965779467681	3.0722433460076	0.0936894294432552	0.00357951904046146
sample1	32791782	3727.18922170812	858.283839610906	>MEG_7830|Multi-compound|Biocide_and_metal_resistance|Biocide_and_metal_resistance_protein|YGIW	Multi compound resistance	Multi-compound	YGIW	95.8208955223881	2.81492537313433	0.0858424032318319	0.00327971382335527
sample1	32791782	3727.18922170812	858.283839610906	>MEG_7831|Multi-compound|Biocide_and_metal_resistance|Biocide_and_metal_resistance_protein|YGIW	Multi compound resistance	Multi-compound	YGIW	93.6339522546419	2.51989389920424	0.0768452870052699	0.00293596801303705
sample1	32791782	3727.18922170812	858.283839610906	>MEG_7841|Multi-compound|Biocide_and_metal_resistance|Biocide_and_metal_resistance_protein|YODB	Multi compound resistance	Multi-compound	YODB	91.9811320754717	5.2122641509434	0.158950317214947	0.00607289093699623
sample1	32791782	3727.18922170812	858.283839610906	>MEG_8700|Multi-compound|Biocide_and_metal_resistance|Biocide_and_metal_ABC_efflux_pumps|SITABCD	Multi compound resistance	Multi-compound	SITABCD	91.0543130990415	3.07958176009294	0.0939132176498655	0.00358806914212557
sample1	32791782	3727.18922170812	858.283839610906	>MEG_8741|Multi-compound|Drug_and_biocide_resistance|Drug_and_biocide_RND_efflux_regulator|YAJC	Multi compound resistance	Multi-compound	YAJC	94.4272445820433	2.44891640866873	0.0746807968127115	0.00285327102253134
sample1	32791782	3727.18922170812	858.283839610906	>MEG_1107|Biocides|Multi-biocide_resistance|Multi-biocide_resistance_regulator|ARIR	Biocide resistance	Biocides	ARIR	92.0318725099602	27.6772908366534	0.844031313597211	0.0322472468422575
sample1	32791782	3727.18922170812	858.283839610906	>MEG_1173|Metals|Arsenic_resistance|Arsenic_resistance_regulator|ARSR	Metal resistance	Metals	ARSR	94.9704142011834	6.49112426035503	0.197949725951308	0.00756291096346136
sample1	32791782	3727.18922170812	858.283839610906	>MEG_1181|Biocides|Acid_resistance|Acid_resistance_protein|ASR	Biocide resistance	Biocides	ASR	98.125	22.20625	0.677189486073066	0.0258728511188874
sample1	32791782	3727.18922170812	858.283839610906	>MEG_1182|Biocides|Acid_resistance|Acid_resistance_protein|ASR	Biocide resistance	Biocides	ASR	92.1501706484642	12.6313993174061	0.385200149153411	0.01471704200225
sample1	32791782	3727.18922170812	858.283839610906	>MEG_1189|Drugs|Bacitracin|Undecaprenyl_pyrophosphate_phosphatase|BACA	Bacitracin	Drugs	BACA	93.7965260545906	22.5595533498759	0.687963629115244	0.0262844904083282
sample1	32791782	3727.18922170812	858.283839610906	>MEG_1192|Multi-compound|Drug_and_biocide_and_metal_resistance|Drug_and_biocide_and_metal_RND_efflux_regulator|BAER	Multi compound resistance	Multi-compound	BAER	93.2107496463932	35.2984441301273	1.07644177831285	0.0411267724044874
sample1	32791782	3727.18922170812	858.283839610906	>MEG_1229|Multi-compound|Drug_and_biocide_resistance|Drug_and_biocide_MATE_efflux_pumps|BEXA	Multi compound resistance	Multi-compound	BEXA	93.5410334346505	6.36550151975684	0.19411880451501	0.00741654593268653
sample1	32791782	3727.18922170812	858.283839610906	>MEG_1231|Metals|Copper_resistance|Copper_resistance_regulator|BHSA	Metal resistance	Metals	BHSA	100	33.0206611570248	1.00697977185335	0.0384728916391976
sample1	32791782	3727.18922170812	858.283839610906	>MEG_1275|Drugs|betalactams|Class_C_betalactamases|BLAEC	Betalactams	Drugs	BLAEC	95.7066189624329	22.1001788908766	0.673954800348349	0.0257492660014378
sample1	32791782	3727.18922170812	858.283839610906	>MEG_1277|Drugs|betalactams|Class_C_betalactamases|BLAEC	Betalactams	Drugs	BLAEC	90.6976744186046	13.8398926654741	0.422053692155982	0.0161250766083959
sample1	32791782	3727.18922170812	858.283839610906	>MEG_1685|Drugs|Multi-drug_resistance|MDR_23S_ribosomal_RNA_methyltransferase|CFRC	Multi-drug resistance	Drugs	CFRC	100	47.8577036310108	1.45944199162494	0.0557597631719439
sample1	32791782	3727.18922170812	858.283839610906	>MEG_1701|Metals|Sodium_resistance|Sodium_resistance_protein|CHAA	Metal resistance	Metals	CHAA	92.6267281105991	43.0064516129032	1.3115009002226	0.0501074931486532
sample1	32791782	3727.18922170812	858.283839610906	>MEG_2017|Metals|Copper_resistance|Copper_resistance_regulator|COMR	Metal resistance	Metals	COMR	97.2447325769854	33.9854132901134	1.03640031792458	0.039596939522385
sample1	32791782	3727.18922170812	858.283839610906	>MEG_2091|Metals|Multi-metal_resistance|Multi-metal_resistance_protein|CORC	Metal resistance	Metals	CORC	93.3951332560834	4.46349942062572	0.136116403208149	0.00520049337367136
sample1	32791782	3727.18922170812	858.283839610906	>MEG_2093|Metals|Multi-metal_resistance|Multi-metal_resistance_protein|CORD	Metal resistance	Metals	CORD	95.3038674033149	8.56353591160221	0.261148842463097	0.00997751037172552
sample1	32791782	3727.18922170812	858.283839610906	>MEG_2118|Multi-compound|Drug_and_biocide_resistance|Drug_and_biocide_RND_efflux_regulator|CPXAR	Multi compound resistance	Multi-compound	CPXAR	93.2650073206442	16.9751098096633	0.51766353562802	0.0197779674115252
sample1	32791782	3727.18922170812	858.283839610906	>MEG_2121|Multi-compound|Drug_and_biocide_resistance|Drug_and_biocide_RND_efflux_regulator|CPXAR	Multi compound resistance	Multi-compound	CPXAR	97.1281296023564	26.0419734904271	0.794161582631499	0.0303419128830772
sample1	32791782	3727.18922170812	858.283839610906	>MEG_2122|Multi-compound|Drug_and_biocide_resistance|Drug_and_biocide_RND_efflux_regulator|CPXAR	Multi compound resistance	Multi-compound	CPXAR	91.5080527086384	15.9663250366032	0.486900194585437	0.0186026164069935
sample1	32791782	3727.18922170812	858.283839610906	>MEG_2441|Metals|Copper_resistance|Copper_resistance_protein|CUEP	Metal resistance	Metals	CUEP	94.4656488549618	6.36068702290076	0.193971984288648	0.00741093648668058
sample1	32791782	3727.18922170812	858.283839610906	>MEG_2443|Metals|Copper_resistance|Copper_resistance_regulator|CUER	Metal resistance	Metals	CUER	100	32.905612244898	1.00347130402666	0.0383388463422723
sample1	32791782	3727.18922170812	858.283839610906	>MEG_2446|Metals|Multi-metal_resistance|Multi-metal_RND_efflux_pumps|CUSA	Metal resistance	Metals	CUSA	90.920716112532	28.8644501278772	0.880234265032539	0.0336304248032477
sample1	32791782	3727.18922170812	858.283839610906	>MEG_2447|Metals|Multi-metal_resistance|Multi-metal_RND_efflux_pumps|CUSB	Metal resistance	Metals	CUSB	96.0264900662252	32.1498344370861	0.980423523097528	0.0374582777320623
sample1	32791782	3727.18922170812	858.283839610906	>MEG_2451|Metals|Multi-metal_resistance|Multi-metal_RND_efflux_pumps|CUSF	Metal resistance	Metals	CUSF	91.7981072555205	30.2492113564669	0.922463175574505	0.0352438318892035
sample1	32791782	3727.18922170812	858.283839610906	>MEG_2454|Metals|Copper_resistance|Copper_resistance_protein|CUTA	Metal resistance	Metals	CUTA	96.5944272445821	40.5046439628483	1.2352071614421	0.0471925977089475
sample1	32791782	3727.18922170812	858.283839610906	>MEG_2456|Metals|Copper_resistance|Copper_resistance_protein|CUTC	Metal resistance	Metals	CUTC	96.0328317373461	15.3926128590971	0.469404586158115	0.0179341753260497
sample1	32791782	3727.18922170812	858.283839610906	>MEG_2692|Metals|Multi-metal_resistance|Multi-metal_resistance_protein|DSBC	Metal resistance	Metals	DSBC	90.3597122302158	23.1985611510791	0.707450456674759	0.027029008447364
sample1	32791782	3727.18922170812	858.283839610906	>MEG_2725|Multi-compound|Drug_and_biocide_resistance|Drug_and_biocide_MFS_efflux_pumps|EMRB	Multi compound resistance	Multi-compound	EMRB	94.0906106369008	12.6139198949442	0.384667106378793	0.0146966764522359
sample1	32791782	3727.18922170812	858.283839610906	>MEG_2729|Multi-compound|Drug_and_biocide_resistance|Drug_and_biocide_MFS_efflux_pumps|EMRD	Multi compound resistance	Multi-compound	EMRD	97.8723404255319	18.2689361702128	0.557119346859916	0.0212854248525695
sample1	32791782	3727.18922170812	858.283839610906	>MEG_2730|Multi-compound|Drug_and_biocide_resistance|Drug_and_biocide_MFS_efflux_pumps|EMRD	Multi compound resistance	Multi-compound	EMRD	97.519247219846	16.7510692899914	0.510831320176239	0.0195169342785079
sample1	32791782	3727.18922170812	858.283839610906	>MEG_2732|Multi-compound|Drug_and_biocide_resistance|Drug_and_biocide_MFS_efflux_pumps|EMRK	Multi compound resistance	Multi-compound	EMRK	98.3449477351916	17.9747386759582	0.548147663215076	0.0209426507250875
sample1	32791782	3727.18922170812	858.283839610906	>MEG_2733|Multi-compound|Drug_and_biocide_resistance|Drug_and_biocide_MFS_efflux_pumps|EMRK	Multi compound resistance	Multi-compound	EMRK	95.8653846153846	16.8596153846154	0.514141481686338	0.0196434030404889
sample1	32791782	3727.18922170812	858.283839610906	>MEG_2734|Multi-compound|Drug_and_biocide_resistance|Drug_and_biocide_MFS_efflux_regulator|EMRR	Multi compound resistance	Multi-compound	EMRR	100	41.073786407767	1.25256341383847	0.0478557145225842
sample1	32791782	3727.18922170812	858.283839610906	>MEG_2739|Drugs|Cationic_antimicrobial_peptides|Lipid_A_modification|EPTA	Cationic antimicrobial peptides	Drugs	EPTA	94.7788697788698	28.8882063882064	0.88095872277409	0.0336581035957785
sample1	32791782	3727.18922170812	858.283839610906	>MEG_2867|Biocides|Acid_resistance|Acid_resistance_regulator|EVGA	Biocide resistance	Biocides	EVGA	94.3238731218698	40.0818030050083	1.22231243806782	0.0466999390588305
sample1	32791782	3727.18922170812	858.283839610906	>MEG_2870|Multi-compound|Drug_and_biocide_resistance|Drug_and_biocide_MFS_efflux_regulator|EVGS	Multi compound resistance	Multi-compound	EVGS	95.8356623812186	17.7244270542202	0.540514298802677	0.0206510087178799
sample1	32791782	3727.18922170812	858.283839610906	>MEG_2875|Biocides|Phenolic_compound_resistance|Phenolic_resistance_protein|FABI	Biocide resistance	Biocides	FABI	95.9896507115136	46.503234152652	1.41813684150047	0.0541816494805888
sample1	32791782	3727.18922170812	858.283839610906	>MEG_2899|Multi-compound|Biocide_and_metal_resistance|Biocide_and_metal_ABC_efflux_pumps|FETB	Multi compound resistance	Multi-compound	FETB	93.4260429835651	17.4298356510746	0.531530602730727	0.0203077756409537
sample1	32791782	3727.18922170812	858.283839610906	>MEG_2900|Multi-compound|Biocide_and_metal_resistance|Biocide_and_metal_ABC_efflux_pumps|FETB	Multi compound resistance	Multi-compound	FETB	96.0732984293194	17.6675392670157	0.538779480389803	0.0205847278623178
sample1	32791782	3727.18922170812	858.283839610906	>MEG_2909|Metals|Multi-metal_resistance|Multi-metal_resistance_protein|FIEF	Metal resistance	Metals	FIEF	98.3089064261556	43.5028184892897	1.3266378292369	0.0506858180028314
sample1	32791782	3727.18922170812	858.283839610906	>MEG_3076|Biocides|Acid_resistance|Acid_resistance_protein|GADA	Biocide resistance	Biocides	GADA	99.85559566787	31.1927797833935	0.951237715089515	0.0363431983031796
sample1	32791782	3727.18922170812	858.283839610906	>MEG_3078|Biocides|Acid_resistance|Acid_resistance_protein|GADB	Biocide resistance	Biocides	GADB	99.3501805054152	25.6815884476534	0.783171480209689	0.0299220226018655
sample1	32791782	3727.18922170812	858.283839610906	>MEG_3079|Biocides|Acid_resistance|Acid_resistance_protein|GADC	Biocide resistance	Biocides	GADC	90.2631578947368	35.9269736842105	1.09560906705865	0.0418590820730094
sample1	32791782	3727.18922170812	858.283839610906	>MEG_3080|Biocides|Acid_resistance|Acid_resistance_regulator|GADE	Biocide resistance	Biocides	GADE	100	34.568359375	1.05417751847094	0.040276139174042
sample1	32791782	3727.18922170812	858.283839610906	>MEG_3082|Multi-compound|Drug_and_biocide_resistance|Drug_and_biocide_RND_efflux_regulator|GADW	Multi compound resistance	Multi-compound	GADW	97.6157082748948	41.2117812061711	1.256771626689	0.0480164944324876
sample1	32791782	3727.18922170812	858.283839610906	>MEG_3133|Multi-compound|Drug_and_biocide_and_metal_resistance|Drug_and_biocide_and_metal_RND_efflux_pumps|GESB	Multi compound resistance	Multi-compound	GESB	92.9568527918782	5.81630710659898	0.177370876233533	0.0067766708845826
sample1	32791782	3727.18922170812	858.283839610906	>MEG_3141|Multi-compound|Biocide_and_metal_resistance|Biocide_and_metal_resistance_protein|GLPF	Multi compound resistance	Multi-compound	GLPF	99.5180722891566	18.4626506024096	0.563026754764643	0.021511124584123
sample1	32791782	3727.18922170812	858.283839610906	>MEG_3142|Multi-compound|Biocide_and_metal_resistance|Biocide_and_metal_resistance_protein|GLPF	Multi compound resistance	Multi-compound	GLPF	97.8313253012048	14.6518072289157	0.446813388455549	0.0170710510354685
sample1	32791782	3727.18922170812	858.283839610906	>MEG_3167|Metals|Gold_resistance|Gold_resistance_regulator|GOLS	Metal resistance	Metals	GOLS	93.7639198218263	4.87082405345212	0.148537949339018	0.00567507370948549
sample1	32791782	3727.18922170812	858.283839610906	>MEG_3168|Metals|Multi-metal_resistance|Multi-metal_resistance_protein|GOLT	Metal resistance	Metals	GOLT	94.8526176858777	5.98196216454026	0.182422601020593	0.00696967819789327
sample1	32791782	3727.18922170812	858.283839610906	>MEG_3253|Biocides|Acid_resistance|Acid_resistance_protein|HDEA	Biocide resistance	Biocides	HDEA	95.583596214511	38.8548895899054	1.18489716691534	0.0452704429428845
sample1	32791782	3727.18922170812	858.283839610906	>MEG_3254|Biocides|Acid_resistance|Acid_resistance_protein|HDEB	Biocide resistance	Biocides	HDEB	93.2475884244373	15.5466237942122	0.474101218232428	0.0181136158887253
sample1	32791782	3727.18922170812	858.283839610906	>MEG_3255|Biocides|Acid_resistance|Acid_resistance_protein|HDEB	Biocide resistance	Biocides	HDEB	95.3560371517028	23.7213622291022	0.723393508443737	0.027638132205607
sample1	32791782	3727.18922170812	858.283839610906	>MEG_3271|Drugs|Multi-drug_resistance|Multi-drug_RND_efflux_pumps|HNS	Multi-drug resistance	Drugs	HNS	91.4572864321608	49.608040201005	1.51281928505761	0.0577991078376756
sample1	32791782	3727.18922170812	858.283839610906	>MEG_3287|Biocides|Peroxide_resistance|Peroxide_resistance_stress_protein|IBPA	Biocide resistance	Biocides	IBPA	100	48.4472361809045	1.4774200493558	0.0564466368175679
sample1	32791782	3727.18922170812	858.283839610906	>MEG_3288|Biocides|Peroxide_resistance|Peroxide_resistance_stress_protein|IBPB	Biocide resistance	Biocides	IBPB	97.5786924939467	19.3849878934625	0.591153841333248	0.0225857542677845
sample1	32791782	3727.18922170812	858.283839610906	>MEG_3289|Biocides|Peroxide_resistance|Peroxide_resistance_stress_protein|IBPB	Biocide resistance	Biocides	IBPB	100	21.8162291169451	0.665295625499862	0.0254184316540729
sample1	32791782	3727.18922170812	858.283839610906	>MEG_3290|Biocides|Acetate_resistance|Acetate_resistance_protein|ICLR	Biocide resistance	Biocides	ICLR	92.9542645241038	13.4561186650185	0.410350333050474	0.0156779354847445
sample1	32791782	3727.18922170812	858.283839610906	>MEG_3291|Biocides|Acetate_resistance|Acetate_resistance_protein|ICLR	Biocide resistance	Biocides	ICLR	92.9245283018868	19.0825471698113	0.581930776735809	0.0222333758240889
sample1	32791782	3727.18922170812	858.283839610906	>MEG_3513|Multi-compound|Drug_and_biocide_resistance|Drug_and_biocide_MFS_efflux_pumps|KPN	Multi compound resistance	Multi-compound	KPN	91.4642153644124	11.3033486539724	0.344700652558999	0.0131697092876602
sample1	32791782	3727.18922170812	858.283839610906	>MEG_3622|Biocides|Acetate_resistance|Acetate_resistance_protein|LPDT	Biocide resistance	Biocides	LPDT	99.2731936725096	36.6780675502351	1.1185140090964	0.0427341933489774
sample1	32791782	3727.18922170812	858.283839610906	>MEG_3661|Multi-compound|Drug_and_biocide_resistance|Drug_and_biocide_RND_efflux_regulator|MARA	Multi compound resistance	Multi-compound	MARA	94.5652173913043	16.5760869565217	0.505495155966874	0.0193130596097864
sample1	32791782	3727.18922170812	858.283839610906	>MEG_3662|Multi-compound|Drug_and_biocide_resistance|Drug_and_biocide_RND_efflux_regulator|MARA	Multi compound resistance	Multi-compound	MARA	100	21.692513368984	0.661522858653548	0.0252742884904113
sample1	32791782	3727.18922170812	858.283839610906	>MEG_3737|Multi-compound|Drug_and_biocide_resistance|Drug_and_biocide_MFS_efflux_pumps|MDFA	Multi compound resistance	Multi-compound	MDFA	90.797041906327	11.5957271980279	0.353616866507222	0.0135103641276582
sample1	32791782	3727.18922170812	858.283839610906	>MEG_3750|Multi-compound|Drug_and_biocide_and_metal_resistance|Drug_and_biocide_and_metal_RND_efflux_pumps|MDTC	Multi compound resistance	Multi-compound	MDTC	90.1141924959217	6.27569331158238	0.191380063199444	0.00731190897690373
sample1	32791782	3727.18922170812	858.283839610906	>MEG_3751|Multi-compound|Drug_and_biocide_resistance|Drug_and_biocide_RND_efflux_pumps|MDTE	Multi compound resistance	Multi-compound	MDTE	97.3730297723292	42.5718038528897	1.2982461231564	0.0496010782076349
sample1	32791782	3727.18922170812	858.283839610906	>MEG_3753|Multi-compound|Drug_and_biocide_resistance|Drug_and_biocide_MFS_efflux_pumps|MDTG	Multi compound resistance	Multi-compound	MDTG	94.0545004128819	21.159372419488	0.645264487897853	0.0246531175852972
sample1	32791782	3727.18922170812	858.283839610906	>MEG_3754|Multi-compound|Drug_and_biocide_resistance|Drug_and_biocide_MFS_efflux_pumps|MDTG	Multi compound resistance	Multi-compound	MDTG	91.6597853014038	18.0718414533443	0.5511088556683	0.0210557866981825
sample1	32791782	3727.18922170812	858.283839610906	>MEG_3755|Multi-compound|Drug_and_biocide_resistance|Drug_and_biocide_MFS_efflux_pumps|MDTH	Multi compound resistance	Multi-compound	MDTH	93.8809723386421	33.9681475272422	1.03587379079436	0.0395768229105203
sample1	32791782	3727.18922170812	858.283839610906	>MEG_3756|Multi-compound|Drug_and_biocide_resistance|Drug_and_biocide_SMR_efflux_pumps|MDTI	Multi compound resistance	Multi-compound	MDTI	100	38.4363057324841	1.17213226571475	0.0447827443074179
sample1	32791782	3727.18922170812	858.283839610906	>MEG_3757|Multi-compound|Drug_and_biocide_resistance|Drug_and_biocide_SMR_efflux_pumps|MDTJ	Multi compound resistance	Multi-compound	MDTJ	92	36.5857142857143	1.11569765515379	0.0426265911080186
sample1	32791782	3727.18922170812	858.283839610906	>MEG_3758|Multi-compound|Drug_and_biocide_resistance|Drug_and_biocide_MATE_efflux_pumps|MDTK	Multi compound resistance	Multi-compound	MDTK	92.0471281296024	18.7113402061856	0.570610655016722	0.0218008767526931
sample1	32791782	3727.18922170812	858.283839610906	>MEG_3759|Multi-compound|Drug_and_biocide_resistance|Drug_and_biocide_MATE_efflux_pumps|MDTK	Multi compound resistance	Multi-compound	MDTK	94.7717231222386	23.9837997054492	0.731396656194201	0.0279439022367263
sample1	32791782	3727.18922170812	858.283839610906	>MEG_3764|Multi-compound|Drug_and_biocide_resistance|Drug_and_biocide_RND_efflux_pumps|MDTO	Multi compound resistance	Multi-compound	MDTO	93.467583497053	35.9356581532416	1.09587390381046	0.0418692004844606
sample1	32791782	3727.18922170812	858.283839610906	>MEG_3948|Metals|Multi-metal_resistance|Multi-metal_resistance_regulator|MGTA	Metal resistance	Metals	MGTA	90.1902275270421	16.9436777321895	0.516705000423261	0.0197413454037195
sample1	32791782	3727.18922170812	858.283839610906	>MEG_3998|Metals|Multi-metal_resistance|Multi-metal_resistance_protein|MNTH	Metal resistance	Metals	MNTH	92.0686835650041	33.2379394930499	1.01360577150244	0.0387260460456974
sample1	32791782	3727.18922170812	858.283839610906	>MEG_3999|Metals|Multi-metal_resistance|Multi-metal_resistance_protein|MNTP	Metal resistance	Metals	MNTP	96.3702359346643	36.551724137931	1.11466111045539	0.0425869886522638
sample1	32791782	3727.18922170812	858.283839610906	>MEG_399|Multi-compound|Drug_and_biocide_resistance|Drug_and_biocide_RND_efflux_pumps|ACRA	Multi compound resistance	Multi-compound	ACRA	98.5568760611205	43.7495755517827	1.33416279578166	0.0509733185371591
sample1	32791782	3727.18922170812	858.283839610906	>MEG_39|Drugs|Aminoglycosides|Aminoglycoside_N-acetyltransferases|AAC3	Aminoglycosides	Drugs	AAC3	100	14.9276018099548	0.45522386706385	0.0173923836393355
sample1	32791782	3727.18922170812	858.283839610906	>MEG_4000|Metals|Multi-metal_resistance|Multi-metal_resistance_protein|MNTR	Metal resistance	Metals	MNTR	100	39.6371681415929	1.20875309983437	0.0461818879865687
sample1	32791782	3727.18922170812	858.283839610906	>MEG_4006|Metals|Multi-metal_resistance|Multi-metal_ABC_efflux_pumps|MODB	Metal resistance	Metals	MODB	92.8783382789317	13.1379821958457	0.400648619701293	0.0153072696810902
sample1	32791782	3727.18922170812	858.283839610906	>MEG_4010|Metals|Multi-metal_resistance|Multi-metal_ABC_efflux_pumps|MODC	Metal resistance	Metals	MODC	91.0834132310642	18.9779482262704	0.578740985356343	0.0221115059499126
sample1	32791782	3727.18922170812	858.283839610906	>MEG_4012|Metals|Multi-metal_resistance|Multi-metal_ABC_efflux_pumps|MODC	Metal resistance	Metals	MODC	100	43.8602846054334	1.33753891769082	0.0511023073967197
sample1	32791782	3727.18922170812	858.283839610906	>MEG_401|Multi-compound|Drug_and_biocide_resistance|Drug_and_biocide_RND_efflux_pumps|ACRB	Multi compound resistance	Multi-compound	ACRB	95.0861518825782	38.5264837268666	1.17488228382546	0.0448878121069275
sample1	32791782	3727.18922170812	858.283839610906	>MEG_4061|Drugs|Multi-drug_resistance|Multi-drug_ABC_efflux_pumps|MSBA	Multi-drug resistance	Drugs	MSBA	95.3837276399308	35.3502596653203	1.07802191614107	0.0411871434994581
sample1	32791782	3727.18922170812	858.283839610906	>MEG_407|Multi-compound|Drug_and_biocide_and_metal_resistance|Drug_and_biocide_and_metal_RND_efflux_pumps|ACRD	Multi compound resistance	Multi-compound	ACRD	90.9619109102647	13.4183344092963	0.409198085340294	0.015633912454159
sample1	32791782	3727.18922170812	858.283839610906	>MEG_408|Multi-compound|Drug_and_biocide_resistance|Drug_and_biocide_RND_efflux_pumps|ACRE	Multi compound resistance	Multi-compound	ACRE	94.7460595446585	38.6374781085814	1.17826710694105	0.045017133406703
sample1	32791782	3727.18922170812	858.283839610906	>MEG_409|Multi-compound|Drug_and_biocide_resistance|Drug_and_biocide_RND_efflux_pumps|ACRF	Multi compound resistance	Multi-compound	ACRF	90.5147296859825	15.4441566850113	0.47097643809084	0.0179942298482665
sample1	32791782	3727.18922170812	858.283839610906	>MEG_4103|Multi-compound|Drug_and_biocide_resistance|Drug_and_biocide_SMR_efflux_pumps|MVRC	Multi compound resistance	Multi-compound	MVRC	97.1608832807571	22.7003154574133	0.692256232290555	0.0264484945536248
sample1	32791782	3727.18922170812	858.283839610906	>MEG_415|Multi-compound|Drug_and_biocide_resistance|Drug_and_biocide_RND_efflux_regulator|ACRS	Multi compound resistance	Multi-compound	ACRS	97.3724884080371	37.1576506955178	1.13313911075396	0.0432929632140841
sample1	32791782	3727.18922170812	858.283839610906	>MEG_4160|Metals|Chromium_resistance|Chromium_resistance_protein|NFSA	Metal resistance	Metals	NFSA	100	42.2517680339462	1.28848648828985	0.0492281994416913
sample1	32791782	3727.18922170812	858.283839610906	>MEG_4163|Metals|Sodium_resistance|Sodium_resistance_protein|NHAB	Metal resistance	Metals	NHAB	92.9286190793863	14.1861240827218	0.432612173462297	0.0165284762779094
sample1	32791782	3727.18922170812	858.283839610906	>MEG_4164|Metals|Sodium_resistance|Sodium_resistance_protein|NHAB	Metal resistance	Metals	NHAB	95.6094364351245	16.6906946264744	0.508990167916902	0.019446590808515
sample1	32791782	3727.18922170812	858.283839610906	>MEG_4167|Metals|Nickel_resistance|Nickel_ABC_efflux_pumps|NIKA	Metal resistance	Metals	NIKA	94.3553559974343	36.2001282873637	1.10393903836527	0.0421773387971218
sample1	32791782	3727.18922170812	858.283839610906	>MEG_4168|Metals|Nickel_resistance|Nickel_ABC_efflux_pumps|NIKB	Metal resistance	Metals	NIKB	93.6490850376749	16.9590958019376	0.517175181328589	0.0197593092392673
sample1	32791782	3727.18922170812	858.283839610906	>MEG_4170|Metals|Nickel_resistance|Nickel_ABC_efflux_pumps|NIKC	Metal resistance	Metals	NIKC	94.6210268948655	19.6002444987775	0.597718187403707	0.0228365531240377
sample1	32791782	3727.18922170812	858.283839610906	>MEG_5400|Drugs|betalactams|Penicillin_binding_protein|PBP2	Betalactams	Drugs	PBP2	97.2958642629905	39.5604453870626	1.20641340525692	0.0460924970986252
sample1	32791782	3727.18922170812	858.283839610906	>MEG_5416|Metals|Copper_resistance|Copper_resistance_protein|PCOA	Metal resistance	Metals	PCOA	98.1132075471698	41.7869034406215	1.27431023543098	0.0486865783929535
sample1	32791782	3727.18922170812	858.283839610906	>MEG_5418|Metals|Copper_resistance|Copper_resistance_protein|PCOB	Metal resistance	Metals	PCOB	100	42.3851428571429	1.29255381293834	0.0493835965458207
sample1	32791782	3727.18922170812	858.283839610906	>MEG_5420|Metals|Copper_resistance|Copper_resistance_protein|PCOC	Metal resistance	Metals	PCOC	95.3424657534246	39.758904109589	1.21246549240871	0.0463237244774565
sample1	32791782	3727.18922170812	858.283839610906	>MEG_5422|Metals|Copper_resistance|Copper_resistance_protein|PCOD	Metal resistance	Metals	PCOD	94.6389496717724	38.8205689277899	1.18385054303514	0.0452304553996832
sample1	32791782	3727.18922170812	858.283839610906	>MEG_5424|Metals|Copper_resistance|Copper_resistance_regulator|PCOR	Metal resistance	Metals	PCOR	100	36.7744360902256	1.12145281065316	0.0428464738505351
sample1	32791782	3727.18922170812	858.283839610906	>MEG_5425|Metals|Copper_resistance|Copper_resistance_regulator|PCOS	Metal resistance	Metals	PCOS	97.5451263537906	38.8527075812274	1.18483062558867	0.0452679006502568
sample1	32791782	3727.18922170812	858.283839610906	>MEG_5787|Metals|Multi-metal_resistance|Multi-metal_resistance_protein|PITA	Metal resistance	Metals	PITA	99.9326145552561	39.6495956873315	1.20913208337783	0.0461963675155602
sample1	32791782	3727.18922170812	858.283839610906	>MEG_57|Drugs|Aminoglycosides|Aminoglycoside_N-acetyltransferases|AAC3	Aminoglycosides	Drugs	AAC3	95.814479638009	11.6798642533937	0.356182663491532	0.0136083935341118
sample1	32791782	3727.18922170812	858.283839610906	>MEG_5801|Drugs|Cationic_antimicrobial_peptides|Lipid_A_modification|PMRF	Cationic antimicrobial peptides	Drugs	PMRF	95.4879328436516	35.2791185729276	1.075852436837	0.0411042558938556
sample1	32791782	3727.18922170812	858.283839610906	>MEG_5802|Multi-compound|Drug_and_metal_resistance|Drug_and_metal_MFS_efflux_pumps|PMRG	Multi compound resistance	Multi-compound	PMRG	100	9.01016949152542	0.274769132446825	0.0104978901800249
sample1	32791782	3727.18922170812	858.283839610906	>MEG_5813|Metals|Arsenic_resistance|Arsenic_resistance_protein|PSTA	Metal resistance	Metals	PSTA	91.3142857142857	30.2594285714286	0.922774754096272	0.0352557361270444
sample1	32791782	3727.18922170812	858.283839610906	>MEG_5814|Metals|Arsenic_resistance|Arsenic_resistance_protein|PSTB	Metal resistance	Metals	PSTB	98.5488126649076	40.5751978891821	1.23735873485564	0.0472748011981402
sample1	32791782	3727.18922170812	858.283839610906	>MEG_5815|Metals|Arsenic_resistance|Arsenic_resistance_protein|PSTC	Metal resistance	Metals	PSTC	96.6101694915254	35.051906779661	1.06892351198422	0.0408395278600975
sample1	32791782	3727.18922170812	858.283839610906	>MEG_5816|Metals|Arsenic_resistance|Arsenic_resistance_protein|PSTS	Metal resistance	Metals	PSTS	98.1463414634146	19.1551219512195	0.584143977025082	0.0223179338433114
sample1	32791782	3727.18922170812	858.283839610906	>MEG_5829|Multi-compound|Drug_and_biocide_resistance|Drug_and_biocide_SMR_efflux_pumps|QACEDELTA1	Multi compound resistance	Multi-compound	QACEDELTA1	99.6987951807229	11.6536144578313	0.355382164282238	0.0135778094844642
sample1	32791782	3727.18922170812	858.283839610906	>MEG_5830|Multi-compound|Drug_and_biocide_resistance|Drug_and_biocide_SMR_efflux_pumps|QACEDELTA1	Multi compound resistance	Multi-compound	QACEDELTA1	90.0602409638554	5.21385542168675	0.158998843725137	0.00607474495156567
sample1	32791782	3727.18922170812	858.283839610906	>MEG_5831|Multi-compound|Drug_and_biocide_resistance|Drug_and_biocide_SMR_efflux_pumps|QACEDELTA1	Multi compound resistance	Multi-compound	QACEDELTA1	90.9638554216867	6.09036144578313	0.185728285391234	0.00709597590529508
sample1	32791782	3727.18922170812	858.283839610906	>MEG_6050|Metals|Multi-metal_resistance|Multi-metal_resistance_regulator|RCNR	Metal resistance	Metals	RCNR	100	43.5097276264591	1.32684852645273	0.0506938679472094
sample1	32791782	3727.18922170812	858.283839610906	>MEG_6082|Multi-compound|Drug_and_biocide_and_metal_resistance|Drug_and_biocide_and_metal_RND_efflux_pumps|ROBA	Multi compound resistance	Multi-compound	ROBA	97.423887587822	34.7049180327869	1.05834193557358	0.0404352458139256
sample1	32791782	3727.18922170812	858.283839610906	>MEG_6141|Biocides|Multi-biocide_resistance|Multi-biocide_resistance_regulator|RPOS	Biocide resistance	Biocides	RPOS	97.5320829220138	45.93385982231	1.40077351765482	0.0535182624935984
sample1	32791782	3727.18922170812	858.283839610906	>MEG_6176|Drugs|Multi-drug_resistance|Multi-drug_RND_efflux_pumps|SDIA	Multi-drug resistance	Drugs	SDIA	90.2404526166902	4.3012729844413	0.131169235768928	0.00501148080149248
sample1	32791782	3727.18922170812	858.283839610906	>MEG_6503|Metals|Multi-metal_resistance|Multi-metal_RND_efflux_pumps|SILE	Metal resistance	Metals	SILE	100	47.0793269230769	1.43570504716935	0.0548528642277826
sample1	32791782	3727.18922170812	858.283839610906	>MEG_6515|Multi-compound|Biocide_and_metal_resistance|Biocide_and_metal_ABC_efflux_pumps|SITC	Multi compound resistance	Multi-compound	SITC	97.9881656804734	6.2094674556213	0.189360476219966	0.00723474819057097
sample1	32791782	3727.18922170812	858.283839610906	>MEG_6540|Biocides|Peroxide_resistance|peroxide_resistance_protein|SODA	Biocide resistance	Biocides	SODA	91.404958677686	15.099173553719	0.460456023820816	0.0175922845763519
sample1	32791782	3727.18922170812	858.283839610906	>MEG_6543|Biocides|Peroxide_resistance|peroxide_resistance_protein|SODA	Biocide resistance	Biocides	SODA	99.2647058823529	11.0772058823529	0.337804327997574	0.0129062267878359
sample1	32791782	3727.18922170812	858.283839610906	>MEG_6545|Biocides|Peroxide_resistance|peroxide_resistance_protein|SODB	Biocide resistance	Biocides	SODB	98.0565371024735	38.2120141342756	1.16529239351114	0.0445214186388487
sample1	32791782	3727.18922170812	858.283839610906	>MEG_6549|Biocides|Multi-biocide_resistance|Multi-biocide_resistance_regulator|SOXRB	Biocide resistance	Biocides	SOXRB	99.3318485523385	22.5768374164811	0.688490714425982	0.0263046283461612
sample1	32791782	3727.18922170812	858.283839610906	>MEG_6550|Biocides|Multi-biocide_resistance|Multi-biocide_resistance_regulator|SOXRB	Biocide resistance	Biocides	SOXRB	99.109131403118	14.6948775055679	0.448126835728779	0.0171212328921743
sample1	32791782	3727.18922170812	858.283839610906	>MEG_6551|Multi-compound|Drug_and_biocide_and_metal_resistance|Drug_and_biocide_and_metal_resistance_regulator|SOXS	Multi compound resistance	Multi-compound	SOXS	100	40.4707792207792	1.23417444104682	0.0471531413653626
sample1	32791782	3727.18922170812	858.283839610906	>MEG_65|Drugs|Aminoglycosides|Aminoglycoside_N-acetyltransferases|AAC3	Aminoglycosides	Drugs	AAC3	100	15.0462232243517	0.458841279938728	0.0175305913148415
sample1	32791782	3727.18922170812	858.283839610906	>MEG_6655|Multi-compound|Biocide_and_metal_resistance|Biocide_and_metal_resistance_protein|TEHA	Multi compound resistance	Multi-compound	TEHA	95.1893551688843	41.7574206755374	1.27341114537592	0.0486522275596703
sample1	32791782	3727.18922170812	858.283839610906	>MEG_6656|Multi-compound|Biocide_and_metal_resistance|Biocide_and_metal_resistance_protein|TEHB	Multi compound resistance	Multi-compound	TEHB	94.1176470588235	34.9307958477509	1.06523018016376	0.0406984196085836
sample1	32791782	3727.18922170812	858.283839610906	>MEG_6962|Metals|Tellurium_resistance|Tellurium_resistance_protein|TERZ	Metal resistance	Metals	TERZ	98.0565371024735	42.9982332155477	1.31125027653415	0.0500979177646413
sample1	32791782	3727.18922170812	858.283839610906	>MEG_7050|Drugs|Tetracyclines|Tetracycline_resistance_MFS_efflux_pumps|TETB	Tetracyclines	Drugs	TETB	90.7778668805132	4.6271050521251	0.141105629822896	0.00539111286800268
sample1	32791782	3727.18922170812	858.283839610906	>MEG_7056|Drugs|Tetracyclines|Tetracycline_resistance_MFS_efflux_pumps|TETC	Tetracyclines	Drugs	TETC	91.7446808510638	4.39744680851064	0.13410209937693	0.00512353443646822
sample1	32791782	3727.18922170812	858.283839610906	>MEG_7057|Drugs|Tetracyclines|Tetracycline_resistance_MFS_efflux_pumps|TETC	Tetracyclines	Drugs	TETC	95.4042553191489	5.10468085106383	0.155669516559479	0.00594754394231399
sample1	32791782	3727.18922170812	858.283839610906	>MEG_7058|Drugs|Tetracyclines|Tetracycline_resistance_MFS_efflux_pumps|TETC	Tetracyclines	Drugs	TETC	98.2127659574468	6.13617021276596	0.187125244147023	0.00714934842015402
sample1	32791782	3727.18922170812	858.283839610906	>MEG_7059|Drugs|Tetracyclines|Tetracycline_resistance_MFS_efflux_pumps|TETC	Tetracyclines	Drugs	TETC	100	7.88936170212766	0.240589599617601	0.00919201939734089
sample1	32791782	3727.18922170812	858.283839610906	>MEG_7062|Drugs|Tetracyclines|Tetracycline_resistance_MFS_efflux_pumps|TETC	Tetracyclines	Drugs	TETC	96.2553191489362	6.50468085106383	0.198363140224091	0.00757870596050447
sample1	32791782	3727.18922170812	858.283839610906	>MEG_7064|Drugs|Tetracyclines|Tetracycline_resistance_MFS_efflux_pumps|TETC	Tetracyclines	Drugs	TETC	93.6479128856624	4.52087114337568	0.137865979451061	0.00526733807014842
sample1	32791782	3727.18922170812	858.283839610906	>MEG_7066|Drugs|Tetracyclines|Tetracycline_resistance_MFS_efflux_pumps|TETC	Tetracyclines	Drugs	TETC	95.9001782531194	5.11319073083779	0.155929029134122	0.00595745893707588
sample1	32791782	3727.18922170812	858.283839610906	>MEG_7067|Drugs|Tetracyclines|Tetracycline_resistance_MFS_efflux_pumps|TETC	Tetracyclines	Drugs	TETC	95.4042553191489	4.28	0.130520506631814	0.00498669531275376
sample1	32791782	3727.18922170812	858.283839610906	>MEG_7265|Biocides|Multi-biocide_resistance|Multi-biocide_RND_efflux_pump|TOLC	Biocide resistance	Biocides	TOLC	90.4761904761905	9.15873015873016	0.279299556173256	0.0106709805498402
sample1	32791782	3727.18922170812	858.283839610906	>MEG_729|Drugs|betalactams|Penicillin_binding_protein|AMPH	Betalactams	Drugs	AMPH	96.6725043782837	37.9973730297723	1.15874681741213	0.0442713369122714
sample1	32791782	3727.18922170812	858.283839610906	>MEG_7811|Metals|Iron_resistance|Iron_resistance_protein|YBTP	Metal resistance	Metals	YBTP	94.8517067711248	38.0861779518747	1.16145496307199	0.0443748049236726
sample1	32791782	3727.18922170812	858.283839610906	>MEG_7812|Metals|Iron_resistance|Iron_resistance_protein|YBTQ	Metal resistance	Metals	YBTQ	95.0195858981533	40.6329043088976	1.23911851783162	0.0473420358553158
sample1	32791782	3727.18922170812	858.283839610906	>MEG_7813|Multi-compound|Biocide_and_metal_resistance|Biocide_and_metal_resistance_protein|YCHH	Multi compound resistance	Multi-compound	YCHH	100	37.6121673003802	1.1469997970949	0.0438225276587187
sample1	32791782	3727.18922170812	858.283839610906	>MEG_7818|Biocides|Peroxide_resistance|peroxide_resistance_protein|YDEI	Biocide resistance	Biocides	YDEI	90.4509283819629	8.95490716180371	0.273083883083991	0.0104335031705401
sample1	32791782	3727.18922170812	858.283839610906	>MEG_7819|Biocides|Multi-biocide_resistance|Multi-biocide_resistance_regulator|YDEO	Biocide resistance	Biocides	YDEO	91.1528150134048	31.1313672922252	0.949364913813626	0.036271645643868
sample1	32791782	3727.18922170812	858.283839610906	>MEG_7820|Biocides|Acid_resistance|Acid_resistance_protein|YDEP	Biocide resistance	Biocides	YDEP	91.2985865724382	33.7831272084806	1.03023151375185	0.0393612528272649
sample1	32791782	3727.18922170812	858.283839610906	>MEG_7831|Multi-compound|Biocide_and_metal_resistance|Biocide_and_metal_resistance_protein|YGIW	Multi compound resistance	Multi-compound	YGIW	100	38.9257294429708	1.18705745979193	0.0453529795698092
sample1	32791782	3727.18922170812	858.283839610906	>MEG_7832|Metals|Multi-metal_resistance|Multi-metal_resistance_protein|YGJH	Metal resistance	Metals	YGJH	97.0627503337784	32.5954606141522	0.994013091882357	0.0379774837994492
sample1	32791782	3727.18922170812	858.283839610906	>MEG_7833|Multi-compound|Biocide_and_metal_resistance|Biocide_and_metal_resistance_protein|YHCN	Multi compound resistance	Multi-compound	YHCN	100	35.5117056856187	1.08294528445019	0.0413752467968144
sample1	32791782	3727.18922170812	858.283839610906	>MEG_7834|Multi-compound|Biocide_and_metal_resistance|Biocide_and_metal_resistance_protein|YHCN	Multi compound resistance	Multi-compound	YHCN	93.1451612903226	16.8467741935484	0.513749883844324	0.0196284415668198
sample1	32791782	3727.18922170812	858.283839610906	>MEG_7837|Biocides|Multi-biocide_resistance|Multi-biocide_resistance_protein|YJCG	Biocide resistance	Biocides	YJCG	92.1664626682986	30.5844553243574	0.93268658971804	0.0356344299086682
sample1	32791782	3727.18922170812	858.283839610906	>MEG_7841|Multi-compound|Biocide_and_metal_resistance|Biocide_and_metal_resistance_protein|YODB	Multi compound resistance	Multi-compound	YODB	100	43.8160377358491	1.33618958969199	0.0510507546730842
sample1	32791782	3727.18922170812	858.283839610906	>MEG_7849|Metals|Multi-metal_resistance|Multi-metal_resistance_protein|ZINT	Metal resistance	Metals	ZINT	94.488188976378	33.9275590551181	1.0346360272558	0.0395295326433023
sample1	32791782	3727.18922170812	858.283839610906	>MEG_7851|Metals|Zinc_resistance|Zinc_resistance_protein|ZITB	Metal resistance	Metals	ZITB	99.6760259179266	32.3963282937365	0.987940463062864	0.0377454716011233
sample1	32791782	3727.18922170812	858.283839610906	>MEG_7857|Metals|Zinc_resistance|Zinc_resistance_protein|ZNUB	Metal resistance	Metals	ZNUB	93.1034482758621	9.29885057471264	0.283572590678745	0.0108342370502143
sample1	32791782	3727.18922170812	858.283839610906	>MEG_7858|Metals|Zinc_resistance|Zinc_resistance_protein|ZNUB	Metal resistance	Metals	ZNUB	93.8961038961039	31.4194805194805	0.958151055025937	0.0366073308961802
sample1	32791782	3727.18922170812	858.283839610906	>MEG_7859|Metals|Zinc_resistance|Zinc_resistance_protein|ZNUC	Metal resistance	Metals	ZNUC	90.1351351351351	31.6986486486486	0.966664411487264	0.0369325940740291
sample1	32791782	3727.18922170812	858.283839610906	>MEG_7862|Metals|Zinc_resistance|Zinc_resistance_regulator|ZRAR	Metal resistance	Metals	ZRAR	92.6717557251908	19.918320610687	0.607418060131256	0.0232071486044952
sample1	32791782	3727.18922170812	858.283839610906	>MEG_7866|Multi-compound|Biocide_and_metal_resistance|Biocide_and_metal_resistance_protein|ZUPT	Multi compound resistance	Multi-compound	ZUPT	90.5013192612137	15.0501319261214	0.458960477540421	0.0175351454047465
sample1	32791782	3727.18922170812	858.283839610906	>MEG_8700|Multi-compound|Biocide_and_metal_resistance|Biocide_and_metal_ABC_efflux_pumps|SITABCD	Multi compound resistance	Multi-compound	SITABCD	98.8963113563753	69.0261399941911	2.10498288852345	0.0804234413005882
sample10	32790818	5253.36206904809	1036.13085101792	>MEG_1016|Drugs|Aminoglycosides|Aminoglycoside_O-phosphotransferases|APH2-DPRIME	Aminoglycosides	Drugs	APH2-DPRIME	100	27.8318356867779	0.848769179432423	0.0268613135681032
sample10	32790818	5253.36206904809	1036.13085101792	>MEG_1039|Drugs|Aminoglycosides|Aminoglycoside_O-phosphotransferases|APH3-DPRIME	Aminoglycosides	Drugs	APH3-DPRIME	96.6623876765083	21.2246469833119	0.64727409311082	0.0204845237090087
sample10	32790818	5253.36206904809	1036.13085101792	>MEG_1040|Drugs|Aminoglycosides|Aminoglycoside_O-phosphotransferases|APH3-DPRIME	Aminoglycosides	Drugs	APH3-DPRIME	98.2028241335045	18.7753530166881	0.572579586660146	0.0181206389118157
sample10	32790818	5253.36206904809	1036.13085101792	>MEG_1645|Drugs|betalactams|Class_A_betalactamases|CEPA	Betalactams	Drugs	CEPA	93.7993235625705	2.48027057497182	0.0756391796926754	0.00239378122226082
sample10	32790818	5253.36206904809	1036.13085101792	>MEG_1651|Drugs|betalactams|Class_A_betalactamases|CEPA	Betalactams	Drugs	CEPA	91.206313416009	1.89177001127396	0.0576920652383224	0.00182580222316075
sample10	32790818	5253.36206904809	1036.13085101792	>MEG_1685|Drugs|Multi-drug_resistance|MDR_23S_ribosomal_RNA_methyltransferase|CFRC	Multi-drug resistance	Drugs	CFRC	100	39.8792934249264	1.21617257077656	0.0384886651968214
sample10	32790818	5253.36206904809	1036.13085101792	>MEG_2833|Drugs|MLS|23S_rRNA_methyltransferases|ERMF	Mls	Drugs	ERMF	92.8662420382166	2.50191082802548	0.0762991282506425	0.00241466685946813
sample10	32790818	5253.36206904809	1036.13085101792	>MEG_3817|Drugs|MLS|MLS_resistance_MFS_efflux_pumps|MEFA	Mls	Drugs	MEFA	98.4310487200661	4.28241123038811	0.130597877442036	0.00413307954895944
sample10	32790818	5253.36206904809	1036.13085101792	>MEG_4003|Metals|Multi-metal_resistance|Multi-metal_ABC_efflux_pumps|MODA	Metal resistance	Metals	MODA	98.4886649874055	4.93198992443325	0.150407651447831	0.00476000682692533
sample10	32790818	5253.36206904809	1036.13085101792	>MEG_4007|Metals|Multi-metal_resistance|Multi-metal_ABC_efflux_pumps|MODB	Metal resistance	Metals	MODB	100	7.08454810495627	0.216052801883633	0.00683750329217226
sample10	32790818	5253.36206904809	1036.13085101792	>MEG_4011|Metals|Multi-metal_resistance|Multi-metal_ABC_efflux_pumps|MODC	Metal resistance	Metals	MODC	100	10.2278820375335	0.311912988493715	0.00987122623313976
sample10	32790818	5253.36206904809	1036.13085101792	>MEG_4056|Drugs|Cationic_antimicrobial_peptides|Defensin-resistant_mprF|MPRF	Cationic antimicrobial peptides	Drugs	MPRF	99.4687131050767	6.08736717827627	0.185642431313433	0.00587509499625061
sample10	32790818	5253.36206904809	1036.13085101792	>MEG_7178|Drugs|Tetracyclines|Tetracycline_resistance_ribosomal_protection_proteins|TETQ	Tetracyclines	Drugs	TETQ	99.1099476439791	6.03979057591623	0.184191518976935	0.00582917743447422
sample10	32790818	5253.36206904809	1036.13085101792	>MEG_7183|Drugs|Tetracyclines|Tetracycline_resistance_ribosomal_protection_proteins|TETQ	Tetracyclines	Drugs	TETQ	98.3769633507853	19.2837696335079	0.588084433682254	0.0186113265661022
sample10	32790818	5253.36206904809	1036.13085101792	>MEG_7218|Drugs|Tetracyclines|Tetracycline_resistance_ribosomal_protection_proteins|TETW	Tetracyclines	Drugs	TETW	91.1239495798319	4.40388655462185	0.134302430473733	0.00425031891512097
sample10	32790818	5253.36206904809	1036.13085101792	>MEG_7219|Drugs|Tetracyclines|Tetracycline_resistance_ribosomal_protection_proteins|TETW	Tetracyclines	Drugs	TETW	99.3172268907563	14.2022058823529	0.433115327661327	0.0137069616915666
sample10	32790818	5253.36206904809	1036.13085101792	>MEG_7220|Drugs|Tetracyclines|Tetracycline_resistance_ribosomal_protection_proteins|TETW	Tetracyclines	Drugs	TETW	97.1113445378151	10.7783613445378	0.32870059370089	0.0104025098122973
sample10	32790818	5253.36206904809	1036.13085101792	>MEG_7221|Drugs|Tetracyclines|Tetracycline_resistance_ribosomal_protection_proteins|TETW	Tetracyclines	Drugs	TETW	99.8949579831933	10.0378151260504	0.306116642959331	0.00968778713247369
sample10	32790818	5253.36206904809	1036.13085101792	>MEG_7222|Drugs|Tetracyclines|Tetracycline_resistance_ribosomal_protection_proteins|TETW	Tetracyclines	Drugs	TETW	98.9495798319328	8.67594537815126	0.264584597375743	0.00837340705532299
sample10	32790818	5253.36206904809	1036.13085101792	>MEG_7227|Drugs|Tetracyclines|Tetracycline_resistance_ribosomal_protection_proteins|TETW	Tetracyclines	Drugs	TETW	99.8424369747899	10.1328781512605	0.309015717487149	0.00977953522116026
sample10	32790818	5253.36206904809	1036.13085101792	>MEG_7229|Drugs|Tetracyclines|Tetracycline_resistance_ribosomal_protection_proteins|TETW	Tetracyclines	Drugs	TETW	99.0629880270692	16.3748047891723	0.499371646940076	0.0158038000442563
sample10	32790818	5253.36206904809	1036.13085101792	>MEG_7231|Drugs|Tetracyclines|Tetracycline_resistance_ribosomal_protection_proteins|TETW	Tetracyclines	Drugs	TETW	99.2647058823529	9.51995798319328	0.290323894426582	0.0091879881521148
sample10	32790818	5253.36206904809	1036.13085101792	>MEG_7233|Drugs|Tetracyclines|Tetracycline_resistance_ribosomal_protection_proteins|TETW	Tetracyclines	Drugs	TETW	99.5273109243697	9.71533613445378	0.296282213345632	0.009376553284664
sample10	32790818	5253.36206904809	1036.13085101792	>MEG_7322|Metals|Multi-metal_resistance|Multi-metal_ABC_efflux_regulator|TUNR	Metal resistance	Metals	TUNR	100	6.19899665551839	0.18904672202805	0.00598283184930586
sample10	32790818	5253.36206904809	1036.13085101792	>MEG_7482|Drugs|Glycopeptides|VanL-type_regulator|VANRI	Glycopeptides	Drugs	VANRI	99.7071742313324	7.81844802342606	0.238434064786858	0.00754581143467066
sample10	32790818	5253.36206904809	1036.13085101792	>MEG_7545|Drugs|Glycopeptides|VanI-type_accessory_protein|VANWI	Glycopeptides	Drugs	VANWI	98.6437613019892	4.18987341772152	0.127775812659554	0.00404376861629522
sample10	32790818	5253.36206904809	1036.13085101792	>MEG_7572|Drugs|Glycopeptides|VanM-type_resistance_protein|VANXM	Glycopeptides	Drugs	VANXM	97.7087672789244	4.86271539481159	0.148295031700996	0.0046931479648872
sample10	32790818	5253.36206904809	1036.13085101792	>MEG_7850|Metals|Multi-metal_resistance|Multi-metal_resistance_protein|ZIPB	Metal resistance	Metals	ZIPB	100	69.8183807439825	2.12920521665493	0.067383748563602
sample11	32787778	5895.26579409344	946.753675384708	>MEG_1016|Drugs|Aminoglycosides|Aminoglycoside_O-phosphotransferases|APH2-DPRIME	Aminoglycosides	Drugs	APH2-DPRIME	100	25.5519897304236	0.779314466824303	0.0269890578666523
sample11	32787778	5895.26579409344	946.753675384708	>MEG_1039|Drugs|Aminoglycosides|Aminoglycoside_O-phosphotransferases|APH3-DPRIME	Aminoglycosides	Drugs	APH3-DPRIME	97.3042362002567	21.7214377406932	0.66248581226496	0.0229430720000816
sample11	32787778	5895.26579409344	946.753675384708	>MEG_1040|Drugs|Aminoglycosides|Aminoglycoside_O-phosphotransferases|APH3-DPRIME	Aminoglycosides	Drugs	APH3-DPRIME	99.7432605905006	17.9833119383825	0.548476079665494	0.0189947104573691
sample11	32787778	5895.26579409344	946.753675384708	>MEG_1121|Multi-compound|Drug_and_biocide_resistance|Drug_and_biocide_RND_efflux_pumps|ARMR	Multi compound resistance	Multi-compound	ARMR	100	4.49315068493151	0.137037364500013	0.00474584974080586
sample11	32787778	5895.26579409344	946.753675384708	>MEG_1229|Multi-compound|Drug_and_biocide_resistance|Drug_and_biocide_MATE_efflux_pumps|BEXA	Multi compound resistance	Multi-compound	BEXA	93.161094224924	4.60106382978723	0.140328625800359	0.00485983202327429
sample11	32787778	5895.26579409344	946.753675384708	>MEG_1652|Biocides|Biguanide_resistance|Biguanide_cation_efflux|CEPAB	Biocide resistance	Biocides	CEPAB	97.1815107102593	3.11499436302142	0.0950047411880555	0.00329018460029285
sample11	32787778	5895.26579409344	946.753675384708	>MEG_1685|Drugs|Multi-drug_resistance|MDR_23S_ribosomal_RNA_methyltransferase|CFRC	Multi-drug resistance	Drugs	CFRC	95.5839057899902	20.1687929342493	0.615131435080757	0.0213031049771777
sample11	32787778	5895.26579409344	946.753675384708	>MEG_2132|Multi-compound|Drug_and_biocide_resistance|Drug_and_biocide_RND_efflux_regulator|CRP	Multi compound resistance	Multi-compound	CRP	92.7066450567261	3.52674230145867	0.107562711369422	0.00372508963329411
sample11	32787778	5895.26579409344	946.753675384708	>MEG_2734|Multi-compound|Drug_and_biocide_resistance|Drug_and_biocide_MFS_efflux_regulator|EMRR	Multi compound resistance	Multi-compound	EMRR	90.2912621359223	3.08543689320388	0.0941032629049728	0.00325896479034014
sample11	32787778	5895.26579409344	946.753675384708	>MEG_2833|Drugs|MLS|23S_rRNA_methyltransferases|ERMF	Mls	Drugs	ERMF	97.9617834394904	3.86114649681529	0.117761761617859	0.00407830103775022
sample11	32787778	5895.26579409344	946.753675384708	>MEG_2909|Metals|Multi-metal_resistance|Multi-metal_resistance_protein|FIEF	Metal resistance	Metals	FIEF	90.6426155580609	2.78354002254791	0.0848956590638107	0.00294008895335615
sample11	32787778	5895.26579409344	946.753675384708	>MEG_3082|Multi-compound|Drug_and_biocide_resistance|Drug_and_biocide_RND_efflux_regulator|GADW	Multi compound resistance	Multi-compound	GADW	93.2678821879383	2.34081346423562	0.0713928667028191	0.00247246303351761
sample11	32787778	5895.26579409344	946.753675384708	>MEG_3610|Drugs|MLS|Lincosamide_nucleotidyltransferases|LNUC	Mls	Drugs	LNUC	92.6931106471816	10.6325678496868	0.324284489473085	0.0112305535495982
sample11	32787778	5895.26579409344	946.753675384708	>MEG_3909|Multi-compound|Drug_and_biocide_resistance|Drug_and_biocide_RND_efflux_pumps|MEXE	Multi compound resistance	Multi-compound	MEXE	91.7819365337673	2.34255492270138	0.0714459797398098	0.00247430243325911
sample11	32787778	5895.26579409344	946.753675384708	>MEG_3916|Multi-compound|Drug_and_biocide_resistance|Drug_and_biocide_RND_efflux_pumps|MEXJ	Multi compound resistance	Multi-compound	MEXJ	95.7720588235294	2.92922794117647	0.0893390195937178	0.00309397049870041
sample11	32787778	5895.26579409344	946.753675384708	>MEG_395|Drugs|betalactams|Class_A_betalactamases|ACI	Betalactams	Drugs	ACI	95.9475566150179	2.75566150178784	0.0840453873326775	0.00291064251814824
sample11	32787778	5895.26579409344	946.753675384708	>MEG_399|Multi-compound|Drug_and_biocide_resistance|Drug_and_biocide_RND_efflux_pumps|ACRA	Multi compound resistance	Multi-compound	ACRA	91.3412563667233	2.41935483870968	0.0737883133986596	0.0025554216493816
sample11	32787778	5895.26579409344	946.753675384708	>MEG_4003|Metals|Multi-metal_resistance|Multi-metal_ABC_efflux_pumps|MODA	Metal resistance	Metals	MODA	100	17.0214105793451	0.51913888703727	0.0179787108536215
sample11	32787778	5895.26579409344	946.753675384708	>MEG_4007|Metals|Multi-metal_resistance|Multi-metal_ABC_efflux_pumps|MODB	Metal resistance	Metals	MODB	100	16.4387755102041	0.501369001284688	0.0173633078356145
sample11	32787778	5895.26579409344	946.753675384708	>MEG_4011|Metals|Multi-metal_resistance|Multi-metal_ABC_efflux_pumps|MODC	Metal resistance	Metals	MODC	100	14.4839142091153	0.441747355039286	0.0152985032809403
sample11	32787778	5895.26579409344	946.753675384708	>MEG_4100|Drugs|Multi-drug_resistance|Multi-drug_RND_efflux_pumps|MUXA	Multi-drug resistance	Drugs	MUXA	92.2529644268775	2.94150197628458	0.089713367471397	0.00310693483718384
sample11	32787778	5895.26579409344	946.753675384708	>MEG_4103|Multi-compound|Drug_and_biocide_resistance|Drug_and_biocide_SMR_efflux_pumps|MVRC	Multi compound resistance	Multi-compound	MVRC	90.2208201892744	4.10410094637224	0.125171670564935	0.00433491947597094
sample11	32787778	5895.26579409344	946.753675384708	>MEG_5425|Metals|Copper_resistance|Copper_resistance_regulator|PCOS	Metal resistance	Metals	PCOS	94.0794223826715	3.31263537906137	0.101032628043943	0.00349894113451981
sample11	32787778	5895.26579409344	946.753675384708	>MEG_6141|Biocides|Multi-biocide_resistance|Multi-biocide_resistance_regulator|RPOS	Biocide resistance	Biocides	RPOS	94.6692991115498	3.6604146100691	0.111639605772282	0.00386627979931709
sample11	32787778	5895.26579409344	946.753675384708	>MEG_6546|Biocides|Peroxide_resistance|peroxide_resistance_protein|SODB	Biocide resistance	Biocides	SODB	97.1731448763251	2.67667844522968	0.0816364697000718	0.00282721737958084
sample11	32787778	5895.26579409344	946.753675384708	>MEG_7219|Drugs|Tetracyclines|Tetracycline_resistance_ribosomal_protection_proteins|TETW	Tetracyclines	Drugs	TETW	98.3718487394958	12.234243697479	0.373134272699998	0.0129223091661172
sample11	32787778	5895.26579409344	946.753675384708	>MEG_7220|Drugs|Tetracyclines|Tetracycline_resistance_ribosomal_protection_proteins|TETW	Tetracyclines	Drugs	TETW	98.4768907563025	8.00420168067227	0.24412150407607	0.00845436557446668
sample11	32787778	5895.26579409344	946.753675384708	>MEG_7221|Drugs|Tetracyclines|Tetracycline_resistance_ribosomal_protection_proteins|TETW	Tetracyclines	Drugs	TETW	97.4264705882353	7.33718487394958	0.223778045403064	0.00774983510992779
sample11	32787778	5895.26579409344	946.753675384708	>MEG_7222|Drugs|Tetracyclines|Tetracycline_resistance_ribosomal_protection_proteins|TETW	Tetracyclines	Drugs	TETW	97.4264705882353	7.19327731092437	0.219388984240541	0.00759783404907451
sample11	32787778	5895.26579409344	946.753675384708	>MEG_7227|Drugs|Tetracyclines|Tetracycline_resistance_ribosomal_protection_proteins|TETW	Tetracyclines	Drugs	TETW	98.109243697479	7.91071428571429	0.24127021616757	0.00835562035975177
sample11	32787778	5895.26579409344	946.753675384708	>MEG_7229|Drugs|Tetracyclines|Tetracycline_resistance_ribosomal_protection_proteins|TETW	Tetracyclines	Drugs	TETW	98.5424258198855	9.80895366996356	0.299164940971711	0.0103606185272825
sample11	32787778	5895.26579409344	946.753675384708	>MEG_7231|Drugs|Tetracyclines|Tetracycline_resistance_ribosomal_protection_proteins|TETW	Tetracyclines	Drugs	TETW	98.8445378151261	7.69485294117647	0.234686624423786	0.00812761876847187
sample11	32787778	5895.26579409344	946.753675384708	>MEG_7233|Drugs|Tetracyclines|Tetracycline_resistance_ribosomal_protection_proteins|TETW	Tetracyclines	Drugs	TETW	96.796218487395	7.89285714285714	0.240725588140103	0.00833675891424444
sample11	32787778	5895.26579409344	946.753675384708	>MEG_7322|Metals|Multi-metal_resistance|Multi-metal_ABC_efflux_regulator|TUNR	Metal resistance	Metals	TUNR	100	13.7148829431438	0.418292540078312	0.0144862209672129
sample11	32787778	5895.26579409344	946.753675384708	>MEG_7813|Multi-compound|Biocide_and_metal_resistance|Biocide_and_metal_resistance_protein|YCHH	Multi compound resistance	Multi-compound	YCHH	94.2965779467681	3.0722433460076	0.0937008706722244	0.00324502922553664
sample11	32787778	5895.26579409344	946.753675384708	>MEG_7830|Multi-compound|Biocide_and_metal_resistance|Biocide_and_metal_resistance_protein|YGIW	Multi compound resistance	Multi-compound	YGIW	95.8208955223881	2.81492537313433	0.0858528861923589	0.00297323944582576
sample11	32787778	5895.26579409344	946.753675384708	>MEG_7831|Multi-compound|Biocide_and_metal_resistance|Biocide_and_metal_resistance_protein|YGIW	Multi compound resistance	Multi-compound	YGIW	93.6339522546419	2.51989389920424	0.076854671249886	0.00266161512199073
sample11	32787778	5895.26579409344	946.753675384708	>MEG_7841|Multi-compound|Biocide_and_metal_resistance|Biocide_and_metal_resistance_protein|YODB	Multi compound resistance	Multi-compound	YODB	91.9811320754717	5.2122641509434	0.158969728017049	0.00550540683016142
sample11	32787778	5895.26579409344	946.753675384708	>MEG_8700|Multi-compound|Biocide_and_metal_resistance|Biocide_and_metal_ABC_efflux_pumps|SITABCD	Multi compound resistance	Multi-compound	SITABCD	91.0543130990415	3.07958176009294	0.093924686207554	0.00325278035898997
sample11	32787778	5895.26579409344	946.753675384708	>MEG_8741|Multi-compound|Drug_and_biocide_resistance|Drug_and_biocide_RND_efflux_regulator|YAJC	Multi compound resistance	Multi-compound	YAJC	94.4272445820433	2.44891640866873	0.0746899167326536	0.00258664579007167
sample12	32788310	5847.38539780429	1010.20072964152	>MEG_1107|Biocides|Multi-biocide_resistance|Multi-biocide_resistance_regulator|ARIR	Biocide resistance	Biocides	ARIR	92.0318725099602	27.6772908366534	0.844120689253377	0.0273978131519216
sample12	32788310	5847.38539780429	1010.20072964152	>MEG_1173|Metals|Arsenic_resistance|Arsenic_resistance_regulator|ARSR	Metal resistance	Metals	ARSR	94.9704142011834	6.49112426035503	0.197970687124619	0.00642557866955654
sample12	32788310	5847.38539780429	1010.20072964152	>MEG_1181|Biocides|Acid_resistance|Acid_resistance_protein|ASR	Biocide resistance	Biocides	ASR	98.125	22.20625	0.677261194614788	0.0219820173836937
sample12	32788310	5847.38539780429	1010.20072964152	>MEG_1182|Biocides|Acid_resistance|Acid_resistance_protein|ASR	Biocide resistance	Biocides	ASR	92.1501706484642	12.6313993174061	0.385240938535903	0.0125038509147469
sample12	32788310	5847.38539780429	1010.20072964152	>MEG_1189|Drugs|Bacitracin|Undecaprenyl_pyrophosphate_phosphatase|BACA	Bacitracin	Drugs	BACA	93.7965260545906	22.5595533498759	0.688036478546041	0.0223317531733335
sample12	32788310	5847.38539780429	1010.20072964152	>MEG_1192|Multi-compound|Drug_and_biocide_and_metal_resistance|Drug_and_biocide_and_metal_RND_efflux_regulator|BAER	Multi compound resistance	Multi-compound	BAER	93.2107496463932	35.2984441301273	1.07655576423815	0.034942010131643
sample12	32788310	5847.38539780429	1010.20072964152	>MEG_1229|Multi-compound|Drug_and_biocide_resistance|Drug_and_biocide_MATE_efflux_pumps|BEXA	Multi compound resistance	Multi-compound	BEXA	93.5410334346505	6.36550151975684	0.194139360026694	0.0063012244329062
sample12	32788310	5847.38539780429	1010.20072964152	>MEG_1231|Metals|Copper_resistance|Copper_resistance_regulator|BHSA	Metal resistance	Metals	BHSA	100	33.0206611570248	1.00708640234964	0.0326872275856922
sample12	32788310	5847.38539780429	1010.20072964152	>MEG_1275|Drugs|betalactams|Class_C_betalactamases|BLAEC	Betalactams	Drugs	BLAEC	95.7066189624329	22.1001788908766	0.674026166364676	0.0218770173515109
sample12	32788310	5847.38539780429	1010.20072964152	>MEG_1277|Drugs|betalactams|Class_C_betalactamases|BLAEC	Betalactams	Drugs	BLAEC	90.6976744186046	13.8398926654741	0.422098384011682	0.0137001412287489
sample12	32788310	5847.38539780429	1010.20072964152	>MEG_1685|Drugs|Multi-drug_resistance|MDR_23S_ribosomal_RNA_methyltransferase|CFRC	Multi-drug resistance	Drugs	CFRC	100	47.8577036310108	1.45959653397845	0.0473744496779302
sample12	32788310	5847.38539780429	1010.20072964152	>MEG_1701|Metals|Sodium_resistance|Sodium_resistance_protein|CHAA	Metal resistance	Metals	CHAA	92.6267281105991	43.0064516129032	1.31163977688704	0.0425721842709066
sample12	32788310	5847.38539780429	1010.20072964152	>MEG_2017|Metals|Copper_resistance|Copper_resistance_regulator|COMR	Metal resistance	Metals	COMR	97.2447325769854	33.9854132901134	1.03651006380364	0.0336422379165905
sample12	32788310	5847.38539780429	1010.20072964152	>MEG_2091|Metals|Multi-metal_resistance|Multi-metal_resistance_protein|CORC	Metal resistance	Metals	CORC	93.3951332560834	4.46349942062572	0.136130816764442	0.00441842822882302
sample12	32788310	5847.38539780429	1010.20072964152	>MEG_2093|Metals|Multi-metal_resistance|Multi-metal_resistance_protein|CORD	Metal resistance	Metals	CORD	95.3038674033149	8.56353591160221	0.261176495879239	0.00847706367688037
sample12	32788310	5847.38539780429	1010.20072964152	>MEG_2118|Multi-compound|Drug_and_biocide_resistance|Drug_and_biocide_RND_efflux_regulator|CPXAR	Multi compound resistance	Multi-compound	CPXAR	93.2650073206442	16.9751098096633	0.517718351743754	0.0168036998109148
sample12	32788310	5847.38539780429	1010.20072964152	>MEG_2121|Multi-compound|Drug_and_biocide_resistance|Drug_and_biocide_RND_efflux_regulator|CPXAR	Multi compound resistance	Multi-compound	CPXAR	97.1281296023564	26.0419734904271	0.79424567751211	0.0257790087913204
sample12	32788310	5847.38539780429	1010.20072964152	>MEG_2122|Multi-compound|Drug_and_biocide_resistance|Drug_and_biocide_RND_efflux_regulator|CPXAR	Multi compound resistance	Multi-compound	CPXAR	91.5080527086384	15.9663250366032	0.486951753127966	0.0158051014695554
sample12	32788310	5847.38539780429	1010.20072964152	>MEG_2441|Metals|Copper_resistance|Copper_resistance_protein|CUEP	Metal resistance	Metals	CUEP	94.4656488549618	6.36068702290076	0.193992524253332	0.00629645855151767
sample12	32788310	5847.38539780429	1010.20072964152	>MEG_2443|Metals|Copper_resistance|Copper_resistance_regulator|CUER	Metal resistance	Metals	CUER	100	32.905612244898	1.00357756300639	0.0325733404058961
sample12	32788310	5847.38539780429	1010.20072964152	>MEG_2446|Metals|Multi-metal_resistance|Multi-metal_RND_efflux_pumps|CUSA	Metal resistance	Metals	CUSA	90.920716112532	28.8644501278772	0.880327474269861	0.0285729848345288
sample12	32788310	5847.38539780429	1010.20072964152	>MEG_2447|Metals|Multi-metal_resistance|Multi-metal_RND_efflux_pumps|CUSB	Metal resistance	Metals	CUSB	96.0264900662252	32.1498344370861	0.9805273415155	0.0318251942349068
sample12	32788310	5847.38539780429	1010.20072964152	>MEG_2451|Metals|Multi-metal_resistance|Multi-metal_RND_efflux_pumps|CUSF	Metal resistance	Metals	CUSF	91.7981072555205	30.2492113564669	0.922560856490221	0.0299437631243852
sample12	32788310	5847.38539780429	1010.20072964152	>MEG_2454|Metals|Copper_resistance|Copper_resistance_protein|CUTA	Metal resistance	Metals	CUTA	96.5944272445821	40.5046439628483	1.23533795925585	0.0400956391876906
sample12	32788310	5847.38539780429	1010.20072964152	>MEG_2456|Metals|Copper_resistance|Copper_resistance_protein|CUTC	Metal resistance	Metals	CUTC	96.0328317373461	15.3926128590971	0.469454292066201	0.0152371824801189
sample12	32788310	5847.38539780429	1010.20072964152	>MEG_2692|Metals|Multi-metal_resistance|Multi-metal_resistance_protein|DSBC	Metal resistance	Metals	DSBC	90.3597122302158	23.1985611510791	0.707525369592978	0.0229643084491844
sample12	32788310	5847.38539780429	1010.20072964152	>MEG_2725|Multi-compound|Drug_and_biocide_resistance|Drug_and_biocide_MFS_efflux_pumps|EMRB	Multi compound resistance	Multi-compound	EMRB	94.0906106369008	12.6139198949442	0.38470783931664	0.0124865479946944
sample12	32788310	5847.38539780429	1010.20072964152	>MEG_2729|Multi-compound|Drug_and_biocide_resistance|Drug_and_biocide_MFS_efflux_pumps|EMRD	Multi compound resistance	Multi-compound	EMRD	97.8723404255319	18.2689361702128	0.557178341006681	0.0180844614680645
sample12	32788310	5847.38539780429	1010.20072964152	>MEG_2730|Multi-compound|Drug_and_biocide_resistance|Drug_and_biocide_MFS_efflux_pumps|EMRD	Multi compound resistance	Multi-compound	EMRD	97.519247219846	16.7510692899914	0.510885412819125	0.0165819215909057
sample12	32788310	5847.38539780429	1010.20072964152	>MEG_2732|Multi-compound|Drug_and_biocide_resistance|Drug_and_biocide_MFS_efflux_pumps|EMRK	Multi compound resistance	Multi-compound	EMRK	98.3449477351916	17.9747386759582	0.548205707337712	0.017793234699342
sample12	32788310	5847.38539780429	1010.20072964152	>MEG_2733|Multi-compound|Drug_and_biocide_resistance|Drug_and_biocide_MFS_efflux_pumps|EMRK	Multi compound resistance	Multi-compound	EMRK	95.8653846153846	16.8596153846154	0.514195924846855	0.0166893716168648
sample12	32788310	5847.38539780429	1010.20072964152	>MEG_2734|Multi-compound|Drug_and_biocide_resistance|Drug_and_biocide_MFS_efflux_regulator|EMRR	Multi compound resistance	Multi-compound	EMRR	100	41.073786407767	1.25269604953006	0.0406590345884449
sample12	32788310	5847.38539780429	1010.20072964152	>MEG_2739|Drugs|Cationic_antimicrobial_peptides|Lipid_A_modification|EPTA	Cationic antimicrobial peptides	Drugs	EPTA	94.7788697788698	28.8882063882064	0.881052008725256	0.0285965012106629
sample12	32788310	5847.38539780429	1010.20072964152	>MEG_2867|Biocides|Acid_resistance|Acid_resistance_regulator|EVGA	Biocide resistance	Biocides	EVGA	94.3238731218698	40.0818030050083	1.22244187044127	0.039677067961762
sample12	32788310	5847.38539780429	1010.20072964152	>MEG_2870|Multi-compound|Drug_and_biocide_resistance|Drug_and_biocide_MFS_efflux_regulator|EVGS	Multi compound resistance	Multi-compound	EVGS	95.8356623812186	17.7244270542202	0.54057153461768	0.0175454506556433
sample12	32788310	5847.38539780429	1010.20072964152	>MEG_2875|Biocides|Phenolic_compound_resistance|Phenolic_resistance_protein|FABI	Biocide resistance	Biocides	FABI	95.9896507115136	46.503234152652	1.41828700999387	0.0460336572605268
sample12	32788310	5847.38539780429	1010.20072964152	>MEG_2899|Multi-compound|Biocide_and_metal_resistance|Biocide_and_metal_ABC_efflux_pumps|FETB	Multi compound resistance	Multi-compound	FETB	93.4260429835651	17.4298356510746	0.53158688724959	0.0172538339556136
sample12	32788310	5847.38539780429	1010.20072964152	>MEG_2900|Multi-compound|Biocide_and_metal_resistance|Biocide_and_metal_ABC_efflux_pumps|FETB	Multi compound resistance	Multi-compound	FETB	96.0732984293194	17.6675392670157	0.538836532502459	0.0174891373056968
sample12	32788310	5847.38539780429	1010.20072964152	>MEG_2909|Metals|Multi-metal_resistance|Multi-metal_resistance_protein|FIEF	Metal resistance	Metals	FIEF	98.3089064261556	43.5028184892897	1.32677830877193	0.043063538970841
sample12	32788310	5847.38539780429	1010.20072964152	>MEG_3076|Biocides|Acid_resistance|Acid_resistance_protein|GADA	Biocide resistance	Biocides	GADA	99.85559566787	31.1927797833935	0.951338442981462	0.0308778036563708
sample12	32788310	5847.38539780429	1010.20072964152	>MEG_3078|Biocides|Acid_resistance|Acid_resistance_protein|GADB	Biocide resistance	Biocides	GADB	99.3501805054152	25.6815884476534	0.783254411332985	0.0254222628177736
sample12	32788310	5847.38539780429	1010.20072964152	>MEG_3079|Biocides|Acid_resistance|Acid_resistance_protein|GADC	Biocide resistance	Biocides	GADC	90.2631578947368	35.9269736842105	1.09572508263495	0.0355641929668368
sample12	32788310	5847.38539780429	1010.20072964152	>MEG_3080|Biocides|Acid_resistance|Acid_resistance_regulator|GADE	Biocide resistance	Biocides	GADE	100	34.568359375	1.05428914680263	0.0342192975719457
sample12	32788310	5847.38539780429	1010.20072964152	>MEG_3082|Multi-compound|Drug_and_biocide_resistance|Drug_and_biocide_RND_efflux_regulator|GADW	Multi compound resistance	Multi-compound	GADW	97.6157082748948	41.2117812061711	1.25690470799413	0.0407956359532579
sample12	32788310	5847.38539780429	1010.20072964152	>MEG_3133|Multi-compound|Drug_and_biocide_and_metal_resistance|Drug_and_biocide_and_metal_RND_efflux_pumps|GESB	Multi compound resistance	Multi-compound	GESB	92.9568527918782	5.81630710659898	0.177389658283668	0.00575757563416425
sample12	32788310	5847.38539780429	1010.20072964152	>MEG_3141|Multi-compound|Biocide_and_metal_resistance|Biocide_and_metal_resistance_protein|GLPF	Multi compound resistance	Multi-compound	GLPF	99.5180722891566	18.4626506024096	0.563086374455092	0.0182762198251047
sample12	32788310	5847.38539780429	1010.20072964152	>MEG_3142|Multi-compound|Biocide_and_metal_resistance|Biocide_and_metal_resistance_protein|GLPF	Multi compound resistance	Multi-compound	GLPF	97.8313253012048	14.6518072289157	0.446860702150116	0.0145038573018205
sample12	32788310	5847.38539780429	1010.20072964152	>MEG_3167|Metals|Gold_resistance|Gold_resistance_regulator|GOLS	Metal resistance	Metals	GOLS	93.7639198218263	4.87082405345212	0.148553678230202	0.00482163980932835
sample12	32788310	5847.38539780429	1010.20072964152	>MEG_3168|Metals|Multi-metal_resistance|Multi-metal_resistance_protein|GOLT	Metal resistance	Metals	GOLT	94.8526176858777	5.98196216454026	0.182441918004931	0.00592155795280705
sample12	32788310	5847.38539780429	1010.20072964152	>MEG_3253|Biocides|Acid_resistance|Acid_resistance_protein|HDEA	Biocide resistance	Biocides	HDEA	95.583596214511	38.8548895899054	1.18502263733341	0.0384625435815051
sample12	32788310	5847.38539780429	1010.20072964152	>MEG_3254|Biocides|Acid_resistance|Acid_resistance_protein|HDEB	Biocide resistance	Biocides	HDEB	93.2475884244373	15.5466237942122	0.474151421473453	0.0153896382550912
sample12	32788310	5847.38539780429	1010.20072964152	>MEG_3255|Biocides|Acid_resistance|Acid_resistance_protein|HDEB	Biocide resistance	Biocides	HDEB	95.3560371517028	23.7213622291022	0.723470109594004	0.0234818304254441
sample12	32788310	5847.38539780429	1010.20072964152	>MEG_3271|Drugs|Multi-drug_resistance|Multi-drug_RND_efflux_pumps|HNS	Multi-drug resistance	Drugs	HNS	91.4572864321608	49.608040201005	1.51297947960737	0.0491071118297536
sample12	32788310	5847.38539780429	1010.20072964152	>MEG_3287|Biocides|Peroxide_resistance|Peroxide_resistance_stress_protein|IBPA	Biocide resistance	Biocides	IBPA	100	48.4472361809045	1.47757649543098	0.0479580292899772
sample12	32788310	5847.38539780429	1010.20072964152	>MEG_3288|Biocides|Peroxide_resistance|Peroxide_resistance_stress_protein|IBPB	Biocide resistance	Biocides	IBPB	97.5786924939467	19.3849878934625	0.591216439440229	0.0191892436073981
sample12	32788310	5847.38539780429	1010.20072964152	>MEG_3289|Biocides|Peroxide_resistance|Peroxide_resistance_stress_protein|IBPB	Biocide resistance	Biocides	IBPB	100	21.8162291169451	0.665366074584055	0.021595934824445
sample12	32788310	5847.38539780429	1010.20072964152	>MEG_3290|Biocides|Acetate_resistance|Acetate_resistance_protein|ICLR	Biocide resistance	Biocides	ICLR	92.9542645241038	13.4561186650185	0.410393785621111	0.013320242472794
sample12	32788310	5847.38539780429	1010.20072964152	>MEG_3291|Biocides|Acetate_resistance|Acetate_resistance_protein|ICLR	Biocide resistance	Biocides	ICLR	92.9245283018868	19.0825471698113	0.581992398199581	0.0188898568471465
sample12	32788310	5847.38539780429	1010.20072964152	>MEG_3513|Multi-compound|Drug_and_biocide_resistance|Drug_and_biocide_MFS_efflux_pumps|KPN	Multi compound resistance	Multi-compound	KPN	91.4642153644124	11.3033486539724	0.344737153393158	0.011189210542328
sample12	32788310	5847.38539780429	1010.20072964152	>MEG_3622|Biocides|Acetate_resistance|Acetate_resistance_protein|LPDT	Biocide resistance	Biocides	LPDT	99.2731936725096	36.6780675502351	1.11863245010905	0.0363077024931971
sample12	32788310	5847.38539780429	1010.20072964152	>MEG_3661|Multi-compound|Drug_and_biocide_resistance|Drug_and_biocide_RND_efflux_regulator|MARA	Multi compound resistance	Multi-compound	MARA	94.5652173913043	16.5760869565217	0.505548683555869	0.0164087061810021
sample12	32788310	5847.38539780429	1010.20072964152	>MEG_3662|Multi-compound|Drug_and_biocide_resistance|Drug_and_biocide_RND_efflux_regulator|MARA	Multi compound resistance	Multi-compound	MARA	100	21.692513368984	0.661592908234183	0.0214734683241435
sample12	32788310	5847.38539780429	1010.20072964152	>MEG_3737|Multi-compound|Drug_and_biocide_resistance|Drug_and_biocide_MFS_efflux_pumps|MDFA	Multi compound resistance	Multi-compound	MDFA	90.797041906327	11.5957271980279	0.353654311491746	0.0114786367281112
sample12	32788310	5847.38539780429	1010.20072964152	>MEG_3750|Multi-compound|Drug_and_biocide_and_metal_resistance|Drug_and_biocide_and_metal_RND_efflux_pumps|MDTC	Multi compound resistance	Multi-compound	MDTC	90.1141924959217	6.27569331158238	0.191400328701979	0.00621232308336319
sample12	32788310	5847.38539780429	1010.20072964152	>MEG_3751|Multi-compound|Drug_and_biocide_resistance|Drug_and_biocide_RND_efflux_pumps|MDTE	Multi compound resistance	Multi-compound	MDTE	97.3730297723292	42.5718038528897	1.29838359625396	0.0421419254646515
sample12	32788310	5847.38539780429	1010.20072964152	>MEG_3753|Multi-compound|Drug_and_biocide_resistance|Drug_and_biocide_MFS_efflux_pumps|MDTG	Multi compound resistance	Multi-compound	MDTG	94.0545004128819	21.159372419488	0.645332815856872	0.0209457108855945
sample12	32788310	5847.38539780429	1010.20072964152	>MEG_3754|Multi-compound|Drug_and_biocide_resistance|Drug_and_biocide_MFS_efflux_pumps|MDTG	Multi compound resistance	Multi-compound	MDTG	91.6597853014038	18.0718414533443	0.551167213355746	0.0178893569595394
sample12	32788310	5847.38539780429	1010.20072964152	>MEG_3755|Multi-compound|Drug_and_biocide_resistance|Drug_and_biocide_MFS_efflux_pumps|MDTH	Multi compound resistance	Multi-compound	MDTH	93.8809723386421	33.9681475272422	1.03598348091873	0.0336251464986528
sample12	32788310	5847.38539780429	1010.20072964152	>MEG_3756|Multi-compound|Drug_and_biocide_resistance|Drug_and_biocide_SMR_efflux_pumps|MDTI	Multi compound resistance	Multi-compound	MDTI	100	38.4363057324841	1.17225638443958	0.0380481864689639
sample12	32788310	5847.38539780429	1010.20072964152	>MEG_3757|Multi-compound|Drug_and_biocide_resistance|Drug_and_biocide_SMR_efflux_pumps|MDTJ	Multi compound resistance	Multi-compound	MDTJ	92	36.5857142857143	1.11581579793879	0.0362162817865881
sample12	32788310	5847.38539780429	1010.20072964152	>MEG_3758|Multi-compound|Drug_and_biocide_resistance|Drug_and_biocide_MATE_efflux_pumps|MDTK	Multi compound resistance	Multi-compound	MDTK	92.0471281296024	18.7113402061856	0.570671077776975	0.0185223982295335
sample12	32788310	5847.38539780429	1010.20072964152	>MEG_3759|Multi-compound|Drug_and_biocide_resistance|Drug_and_biocide_MATE_efflux_pumps|MDTK	Multi compound resistance	Multi-compound	MDTK	94.7717231222386	23.9837997054492	0.731474104808976	0.0237416178802009
sample12	32788310	5847.38539780429	1010.20072964152	>MEG_3764|Multi-compound|Drug_and_biocide_resistance|Drug_and_biocide_RND_efflux_pumps|MDTO	Multi compound resistance	Multi-compound	MDTO	93.467583497053	35.9356581532416	1.0959899474307	0.0355727897424838
sample12	32788310	5847.38539780429	1010.20072964152	>MEG_3948|Metals|Multi-metal_resistance|Multi-metal_resistance_regulator|MGTA	Metal resistance	Metals	MGTA	90.1902275270421	16.9436777321895	0.516759715038362	0.0167725851259304
sample12	32788310	5847.38539780429	1010.20072964152	>MEG_3998|Metals|Multi-metal_resistance|Multi-metal_resistance_protein|MNTH	Metal resistance	Metals	MNTH	92.0686835650041	33.2379394930499	1.0137131036351	0.0329023119047286
sample12	32788310	5847.38539780429	1010.20072964152	>MEG_3999|Metals|Multi-metal_resistance|Multi-metal_resistance_protein|MNTP	Metal resistance	Metals	MNTP	96.3702359346643	36.551724137931	1.11477914347922	0.0361826348619859
sample12	32788310	5847.38539780429	1010.20072964152	>MEG_399|Multi-compound|Drug_and_biocide_resistance|Drug_and_biocide_RND_efflux_pumps|ACRA	Multi compound resistance	Multi-compound	ACRA	98.5568760611205	43.7495755517827	1.33430407214592	0.0433078043482581
sample12	32788310	5847.38539780429	1010.20072964152	>MEG_39|Drugs|Aminoglycosides|Aminoglycoside_N-acetyltransferases|AAC3	Aminoglycosides	Drugs	AAC3	100	14.9276018099548	0.455272071355759	0.0147768669848931
sample12	32788310	5847.38539780429	1010.20072964152	>MEG_4000|Metals|Multi-metal_resistance|Multi-metal_resistance_protein|MNTR	Metal resistance	Metals	MNTR	100	39.6371681415929	1.20888109639054	0.0392369228991335
sample12	32788310	5847.38539780429	1010.20072964152	>MEG_4006|Metals|Multi-metal_resistance|Multi-metal_ABC_efflux_pumps|MODB	Metal resistance	Metals	MODB	92.8783382789317	13.1379821958457	0.400691044943936	0.0130053184583501
sample12	32788310	5847.38539780429	1010.20072964152	>MEG_4010|Metals|Multi-metal_resistance|Multi-metal_ABC_efflux_pumps|MODC	Metal resistance	Metals	MODC	91.0834132310642	18.9779482262704	0.578802269048645	0.0187863141150223
sample12	32788310	5847.38539780429	1010.20072964152	>MEG_4012|Metals|Multi-metal_resistance|Multi-metal_ABC_efflux_pumps|MODC	Metal resistance	Metals	MODC	100	43.8602846054334	1.33768055155735	0.0434173954922775
sample12	32788310	5847.38539780429	1010.20072964152	>MEG_401|Multi-compound|Drug_and_biocide_resistance|Drug_and_biocide_RND_efflux_pumps|ACRB	Multi compound resistance	Multi-compound	ACRB	95.0861518825782	38.5264837268666	1.17500669375355	0.0381374538707154
sample12	32788310	5847.38539780429	1010.20072964152	>MEG_4061|Drugs|Multi-drug_resistance|Multi-drug_ABC_efflux_pumps|MSBA	Multi-drug resistance	Drugs	MSBA	95.3837276399308	35.3502596653203	1.07813606938937	0.0349933024477863
sample12	32788310	5847.38539780429	1010.20072964152	>MEG_407|Multi-compound|Drug_and_biocide_and_metal_resistance|Drug_and_biocide_and_metal_RND_efflux_pumps|ACRD	Multi compound resistance	Multi-compound	ACRD	90.9619109102647	13.4183344092963	0.40924141589781	0.0132828397521133
sample12	32788310	5847.38539780429	1010.20072964152	>MEG_408|Multi-compound|Drug_and_biocide_resistance|Drug_and_biocide_RND_efflux_pumps|ACRE	Multi compound resistance	Multi-compound	ACRE	94.7460595446585	38.6374781085814	1.17839187529279	0.0382473274616345
sample12	32788310	5847.38539780429	1010.20072964152	>MEG_409|Multi-compound|Drug_and_biocide_resistance|Drug_and_biocide_RND_efflux_pumps|ACRF	Multi compound resistance	Multi-compound	ACRF	90.5147296859825	15.4441566850113	0.471026310444525	0.0152882058306291
sample12	32788310	5847.38539780429	1010.20072964152	>MEG_4103|Multi-compound|Drug_and_biocide_resistance|Drug_and_biocide_SMR_efflux_pumps|MVRC	Multi compound resistance	Multi-compound	MVRC	97.1608832807571	22.7003154574133	0.692329536271105	0.0224710939037518
sample12	32788310	5847.38539780429	1010.20072964152	>MEG_415|Multi-compound|Drug_and_biocide_resistance|Drug_and_biocide_RND_efflux_regulator|ACRS	Multi compound resistance	Multi-compound	ACRS	97.3724884080371	37.1576506955178	1.13325910043908	0.0367824429395368
sample12	32788310	5847.38539780429	1010.20072964152	>MEG_4160|Metals|Chromium_resistance|Chromium_resistance_protein|NFSA	Metal resistance	Metals	NFSA	100	42.2517680339462	1.28862292792603	0.0418251212795496
sample12	32788310	5847.38539780429	1010.20072964152	>MEG_4163|Metals|Sodium_resistance|Sodium_resistance_protein|NHAB	Metal resistance	Metals	NHAB	92.9286190793863	14.1861240827218	0.432657983370348	0.0140428764961948
sample12	32788310	5847.38539780429	1010.20072964152	>MEG_4164|Metals|Sodium_resistance|Sodium_resistance_protein|NHAB	Metal resistance	Metals	NHAB	95.6094364351245	16.6906946264744	0.5090440655976	0.0165221565741664
sample12	32788310	5847.38539780429	1010.20072964152	>MEG_4167|Metals|Nickel_resistance|Nickel_ABC_efflux_pumps|NIKA	Metal resistance	Metals	NIKA	94.3553559974343	36.2001282873637	1.10405593601389	0.0358345893297954
sample12	32788310	5847.38539780429	1010.20072964152	>MEG_4168|Metals|Nickel_resistance|Nickel_ABC_efflux_pumps|NIKB	Metal resistance	Metals	NIKB	93.6490850376749	16.9590958019376	0.517229945731804	0.0167878475082428
sample12	32788310	5847.38539780429	1010.20072964152	>MEG_4170|Metals|Nickel_resistance|Nickel_ABC_efflux_pumps|NIKC	Metal resistance	Metals	NIKC	94.6210268948655	19.6002444987775	0.597781480618473	0.0194023266106062
sample12	32788310	5847.38539780429	1010.20072964152	>MEG_5400|Drugs|betalactams|Penicillin_binding_protein|PBP2	Betalactams	Drugs	PBP2	97.2958642629905	39.5604453870626	1.20654115405956	0.039160974869916
sample12	32788310	5847.38539780429	1010.20072964152	>MEG_5416|Metals|Copper_resistance|Copper_resistance_protein|PCOA	Metal resistance	Metals	PCOA	98.1132075471698	41.7869034406215	1.27444517392392	0.0413649507612708
sample12	32788310	5847.38539780429	1010.20072964152	>MEG_5418|Metals|Copper_resistance|Copper_resistance_protein|PCOB	Metal resistance	Metals	PCOB	100	42.3851428571429	1.29269068326922	0.0419571493203964
sample12	32788310	5847.38539780429	1010.20072964152	>MEG_5420|Metals|Copper_resistance|Copper_resistance_protein|PCOC	Metal resistance	Metals	PCOC	95.3424657534246	39.758904109589	1.21259388207532	0.0393574296107445
sample12	32788310	5847.38539780429	1010.20072964152	>MEG_5422|Metals|Copper_resistance|Copper_resistance_protein|PCOD	Metal resistance	Metals	PCOD	94.6389496717724	38.8205689277899	1.18397590262474	0.0384285694800138
sample12	32788310	5847.38539780429	1010.20072964152	>MEG_5424|Metals|Copper_resistance|Copper_resistance_regulator|PCOR	Metal resistance	Metals	PCOR	100	36.7744360902256	1.12157156285962	0.0364030979301264
sample12	32788310	5847.38539780429	1010.20072964152	>MEG_5425|Metals|Copper_resistance|Copper_resistance_regulator|PCOS	Metal resistance	Metals	PCOS	97.5451263537906	38.8527075812274	1.18495608896059	0.0384603836061518
sample12	32788310	5847.38539780429	1010.20072964152	>MEG_5787|Metals|Multi-metal_resistance|Multi-metal_resistance_protein|PITA	Metal resistance	Metals	PITA	99.9326145552561	39.6495956873315	1.20926012006509	0.039249224954927
sample12	32788310	5847.38539780429	1010.20072964152	>MEG_57|Drugs|Aminoglycosides|Aminoglycoside_N-acetyltransferases|AAC3	Aminoglycosides	Drugs	AAC3	95.814479638009	11.6798642533937	0.356220380171886	0.0115619241905897
sample12	32788310	5847.38539780429	1010.20072964152	>MEG_5801|Drugs|Cationic_antimicrobial_peptides|Lipid_A_modification|PMRF	Cationic antimicrobial peptides	Drugs	PMRF	95.4879328436516	35.2791185729276	1.0759663603561	0.0349228797186145
sample12	32788310	5847.38539780429	1010.20072964152	>MEG_5802|Multi-compound|Drug_and_metal_resistance|Drug_and_metal_MFS_efflux_pumps|PMRG	Multi compound resistance	Multi-compound	PMRG	100	9.01016949152542	0.274798228134522	0.00891918727352606
sample12	32788310	5847.38539780429	1010.20072964152	>MEG_5813|Metals|Arsenic_resistance|Arsenic_resistance_protein|PSTA	Metal resistance	Metals	PSTA	91.3142857142857	30.2594285714286	0.922872468005474	0.0299538771687151
sample12	32788310	5847.38539780429	1010.20072964152	>MEG_5814|Metals|Arsenic_resistance|Arsenic_resistance_protein|PSTB	Metal resistance	Metals	PSTB	98.5488126649076	40.5751978891821	1.23748976050251	0.0401654806798451
sample12	32788310	5847.38539780429	1010.20072964152	>MEG_5815|Metals|Arsenic_resistance|Arsenic_resistance_protein|PSTC	Metal resistance	Metals	PSTC	96.6101694915254	35.051906779661	1.06903670178978	0.0346979622476608
sample12	32788310	5847.38539780429	1010.20072964152	>MEG_5816|Metals|Arsenic_resistance|Arsenic_resistance_protein|PSTS	Metal resistance	Metals	PSTS	98.1463414634146	19.1551219512195	0.584205832847729	0.0189616987883357
sample12	32788310	5847.38539780429	1010.20072964152	>MEG_5829|Multi-compound|Drug_and_biocide_resistance|Drug_and_biocide_SMR_efflux_pumps|QACEDELTA1	Multi compound resistance	Multi-compound	QACEDELTA1	99.6987951807229	11.6536144578313	0.355419796196612	0.0115359394582567
sample12	32788310	5847.38539780429	1010.20072964152	>MEG_5830|Multi-compound|Drug_and_biocide_resistance|Drug_and_biocide_SMR_efflux_pumps|QACEDELTA1	Multi compound resistance	Multi-compound	QACEDELTA1	90.0602409638554	5.21385542168675	0.159015680335057	0.00516120734097759
sample12	32788310	5847.38539780429	1010.20072964152	>MEG_5831|Multi-compound|Drug_and_biocide_resistance|Drug_and_biocide_SMR_efflux_pumps|QACEDELTA1	Multi compound resistance	Multi-compound	QACEDELTA1	90.9638554216867	6.09036144578313	0.185747952419113	0.00602886264786637
sample12	32788310	5847.38539780429	1010.20072964152	>MEG_6050|Metals|Multi-metal_resistance|Multi-metal_resistance_regulator|RCNR	Metal resistance	Metals	RCNR	100	43.5097276264591	1.32698902829878	0.04307037834144
sample12	32788310	5847.38539780429	1010.20072964152	>MEG_6082|Multi-compound|Drug_and_biocide_and_metal_resistance|Drug_and_biocide_and_metal_RND_efflux_pumps|ROBA	Multi compound resistance	Multi-compound	ROBA	97.423887587822	34.7049180327869	1.05845400488122	0.0343544772978952
sample12	32788310	5847.38539780429	1010.20072964152	>MEG_6141|Biocides|Multi-biocide_resistance|Multi-biocide_resistance_regulator|RPOS	Biocide resistance	Biocides	RPOS	97.5320829220138	45.93385982231	1.40092184752157	0.0454700323158645
sample12	32788310	5847.38539780429	1010.20072964152	>MEG_6176|Drugs|Multi-drug_resistance|Multi-drug_RND_efflux_pumps|SDIA	Multi-drug resistance	Drugs	SDIA	90.2404526166902	4.3012729844413	0.131183125462743	0.00425783991065581
sample12	32788310	5847.38539780429	1010.20072964152	>MEG_6503|Metals|Multi-metal_resistance|Multi-metal_RND_efflux_pumps|SILE	Metal resistance	Metals	SILE	100	47.0793269230769	1.43585707598461	0.0466039328043084
sample12	32788310	5847.38539780429	1010.20072964152	>MEG_6515|Multi-compound|Biocide_and_metal_resistance|Biocide_and_metal_ABC_efflux_pumps|SITC	Multi compound resistance	Multi-compound	SITC	97.9881656804734	6.2094674556213	0.189380527865611	0.00614676595791489
sample12	32788310	5847.38539780429	1010.20072964152	>MEG_6540|Biocides|Peroxide_resistance|peroxide_resistance_protein|SODA	Biocide resistance	Biocides	SODA	91.404958677686	15.099173553719	0.460504782153121	0.0149467062442897
sample12	32788310	5847.38539780429	1010.20072964152	>MEG_6543|Biocides|Peroxide_resistance|peroxide_resistance_protein|SODA	Biocide resistance	Biocides	SODA	99.2647058823529	11.0772058823529	0.337840098570281	0.0109653512983343
sample12	32788310	5847.38539780429	1010.20072964152	>MEG_6545|Biocides|Peroxide_resistance|peroxide_resistance_protein|SODB	Biocide resistance	Biocides	SODB	98.0565371024735	38.2120141342756	1.16541578795234	0.0378261597057403
sample12	32788310	5847.38539780429	1010.20072964152	>MEG_6549|Biocides|Multi-biocide_resistance|Multi-biocide_resistance_regulator|SOXRB	Biocide resistance	Biocides	SOXRB	99.3318485523385	22.5768374164811	0.68856361967058	0.022348862710179
sample12	32788310	5847.38539780429	1010.20072964152	>MEG_6550|Biocides|Multi-biocide_resistance|Multi-biocide_resistance_regulator|SOXRB	Biocide resistance	Biocides	SOXRB	99.109131403118	14.6948775055679	0.448174288506115	0.0145464926666431
sample12	32788310	5847.38539780429	1010.20072964152	>MEG_6551|Multi-compound|Drug_and_biocide_and_metal_resistance|Drug_and_biocide_and_metal_resistance_regulator|SOXS	Multi compound resistance	Multi-compound	SOXS	100	40.4707792207792	1.23430512950436	0.0400621164024902
sample12	32788310	5847.38539780429	1010.20072964152	>MEG_65|Drugs|Aminoglycosides|Aminoglycoside_N-acetyltransferases|AAC3	Aminoglycosides	Drugs	AAC3	100	15.0462232243517	0.458889867283545	0.0148942905928122
sample12	32788310	5847.38539780429	1010.20072964152	>MEG_6655|Multi-compound|Biocide_and_metal_resistance|Biocide_and_metal_resistance_protein|TEHA	Multi compound resistance	Multi-compound	TEHA	95.1893551688843	41.7574206755374	1.27354598866295	0.0413357657050547
sample12	32788310	5847.38539780429	1010.20072964152	>MEG_6656|Multi-compound|Biocide_and_metal_resistance|Biocide_and_metal_resistance_protein|TEHB	Multi compound resistance	Multi-compound	TEHB	94.1176470588235	34.9307958477509	1.06534297887725	0.034578074260693
sample12	32788310	5847.38539780429	1010.20072964152	>MEG_6962|Metals|Tellurium_resistance|Tellurium_resistance_protein|TERZ	Metal resistance	Metals	TERZ	98.0565371024735	42.9982332155477	1.31138912665971	0.0425640488606714
sample12	32788310	5847.38539780429	1010.20072964152	>MEG_7050|Drugs|Tetracyclines|Tetracycline_resistance_MFS_efflux_pumps|TETB	Tetracyclines	Drugs	TETB	90.7778668805132	4.6271050521251	0.141120571695373	0.00458038181556952
sample12	32788310	5847.38539780429	1010.20072964152	>MEG_7056|Drugs|Tetracyclines|Tetracycline_resistance_MFS_efflux_pumps|TETC	Tetracyclines	Drugs	TETC	91.7446808510638	4.39744680851064	0.134116299635774	0.00435304259785191
sample12	32788310	5847.38539780429	1010.20072964152	>MEG_7057|Drugs|Tetracyclines|Tetracycline_resistance_MFS_efflux_pumps|TETC	Tetracyclines	Drugs	TETC	95.4042553191489	5.10468085106383	0.15568600062229	0.00505313518519756
sample12	32788310	5847.38539780429	1010.20072964152	>MEG_7058|Drugs|Tetracyclines|Tetracycline_resistance_MFS_efflux_pumps|TETC	Tetracyclines	Drugs	TETC	98.2127659574468	6.13617021276596	0.187145059100818	0.0060742088504959
sample12	32788310	5847.38539780429	1010.20072964152	>MEG_7059|Drugs|Tetracyclines|Tetracycline_resistance_MFS_efflux_pumps|TETC	Tetracyclines	Drugs	TETC	100	7.88936170212766	0.240615075986767	0.00780969709349472
sample12	32788310	5847.38539780429	1010.20072964152	>MEG_7062|Drugs|Tetracyclines|Tetracycline_resistance_MFS_efflux_pumps|TETC	Tetracyclines	Drugs	TETC	96.2553191489362	6.50468085106383	0.198384145174418	0.006438998369534
sample12	32788310	5847.38539780429	1010.20072964152	>MEG_7064|Drugs|Tetracyclines|Tetracycline_resistance_MFS_efflux_pumps|TETC	Tetracyclines	Drugs	TETC	93.6479128856624	4.52087114337568	0.137880578272429	0.00447522062766668
sample12	32788310	5847.38539780429	1010.20072964152	>MEG_7066|Drugs|Tetracyclines|Tetracycline_resistance_MFS_efflux_pumps|TETC	Tetracyclines	Drugs	TETC	95.9001782531194	5.11319073083779	0.155945540677082	0.00506155913454174
sample12	32788310	5847.38539780429	1010.20072964152	>MEG_7067|Drugs|Tetracyclines|Tetracycline_resistance_MFS_efflux_pumps|TETC	Tetracyclines	Drugs	TETC	95.4042553191489	4.28	0.130534327630793	0.00423678173497141
sample12	32788310	5847.38539780429	1010.20072964152	>MEG_7265|Biocides|Multi-biocide_resistance|Multi-biocide_RND_efflux_pump|TOLC	Biocide resistance	Biocides	TOLC	90.4761904761905	9.15873015873016	0.279329131593856	0.00906624781589713
sample12	32788310	5847.38539780429	1010.20072964152	>MEG_729|Drugs|betalactams|Penicillin_binding_protein|AMPH	Betalactams	Drugs	AMPH	96.6725043782837	37.9973730297723	1.15886951873312	0.0376136859881857
sample12	32788310	5847.38539780429	1010.20072964152	>MEG_7811|Metals|Iron_resistance|Iron_resistance_protein|YBTP	Metal resistance	Metals	YBTP	94.8517067711248	38.0861779518747	1.16157795116231	0.0377015941825639
sample12	32788310	5847.38539780429	1010.20072964152	>MEG_7812|Metals|Iron_resistance|Iron_resistance_protein|YBTQ	Metal resistance	Metals	YBTQ	95.0195858981533	40.6329043088976	1.23924972982437	0.0402226043959763
sample12	32788310	5847.38539780429	1010.20072964152	>MEG_7813|Multi-compound|Biocide_and_metal_resistance|Biocide_and_metal_resistance_protein|YCHH	Multi compound resistance	Multi-compound	YCHH	100	37.6121673003802	1.14712125450748	0.0372323699605
sample12	32788310	5847.38539780429	1010.20072964152	>MEG_7818|Biocides|Peroxide_resistance|peroxide_resistance_protein|YDEI	Biocide resistance	Biocides	YDEI	90.4509283819629	8.95490716180371	0.273112800318275	0.00886448296763893
sample12	32788310	5847.38539780429	1010.20072964152	>MEG_7819|Biocides|Multi-biocide_resistance|Multi-biocide_resistance_regulator|YDEO	Biocide resistance	Biocides	YDEO	91.1528150134048	31.1313672922252	0.949465443392026	0.030817011291679
sample12	32788310	5847.38539780429	1010.20072964152	>MEG_7820|Biocides|Acid_resistance|Acid_resistance_protein|YDEP	Biocide resistance	Biocides	YDEP	91.2985865724382	33.7831272084806	1.03034060640761	0.0334419944642771
sample12	32788310	5847.38539780429	1010.20072964152	>MEG_7831|Multi-compound|Biocide_and_metal_resistance|Biocide_and_metal_resistance_protein|YGIW	Multi compound resistance	Multi-compound	YGIW	100	38.9257294429708	1.18718315896644	0.0385326681131817
sample12	32788310	5847.38539780429	1010.20072964152	>MEG_7832|Metals|Multi-metal_resistance|Multi-metal_resistance_protein|YGJH	Metal resistance	Metals	YGJH	97.0627503337784	32.5954606141522	0.994118349318772	0.0322663206011729
sample12	32788310	5847.38539780429	1010.20072964152	>MEG_7833|Multi-compound|Biocide_and_metal_resistance|Biocide_and_metal_resistance_protein|YHCN	Multi compound resistance	Multi-compound	YHCN	100	35.5117056856187	1.08305995904085	0.0351531182304929
sample12	32788310	5847.38539780429	1010.20072964152	>MEG_7834|Multi-compound|Biocide_and_metal_resistance|Biocide_and_metal_resistance_protein|YHCN	Multi compound resistance	Multi-compound	YHCN	93.1451612903226	16.8467741935484	0.513804285537998	0.01667666009262
sample12	32788310	5847.38539780429	1010.20072964152	>MEG_7837|Biocides|Multi-biocide_resistance|Multi-biocide_resistance_protein|YJCG	Biocide resistance	Biocides	YJCG	92.1664626682986	30.5844553243574	0.932785353205377	0.0302756218907212
sample12	32788310	5847.38539780429	1010.20072964152	>MEG_7841|Multi-compound|Biocide_and_metal_resistance|Biocide_and_metal_resistance_protein|YODB	Multi compound resistance	Multi-compound	YODB	100	43.8160377358491	1.33633108067629	0.0433735954154354
sample12	32788310	5847.38539780429	1010.20072964152	>MEG_7849|Metals|Multi-metal_resistance|Multi-metal_resistance_protein|ZINT	Metal resistance	Metals	ZINT	94.488188976378	33.9275590551181	1.03474558631165	0.0335849678777776
sample12	32788310	5847.38539780429	1010.20072964152	>MEG_7851|Metals|Zinc_resistance|Zinc_resistance_protein|ZITB	Metal resistance	Metals	ZITB	99.6760259179266	32.3963282937365	0.988045077460122	0.0320691990642618
sample12	32788310	5847.38539780429	1010.20072964152	>MEG_7857|Metals|Zinc_resistance|Zinc_resistance_protein|ZNUB	Metal resistance	Metals	ZNUB	93.1034482758621	9.29885057471264	0.283602618576945	0.00920495333438573
sample12	32788310	5847.38539780429	1010.20072964152	>MEG_7858|Metals|Zinc_resistance|Zinc_resistance_protein|ZNUB	Metal resistance	Metals	ZNUB	93.8961038961039	31.4194805194805	0.958252514981117	0.0311022152306601
sample12	32788310	5847.38539780429	1010.20072964152	>MEG_7859|Metals|Zinc_resistance|Zinc_resistance_protein|ZNUC	Metal resistance	Metals	ZNUC	90.1351351351351	31.6986486486486	0.966766772933666	0.0313785643966988
sample12	32788310	5847.38539780429	1010.20072964152	>MEG_7862|Metals|Zinc_resistance|Zinc_resistance_regulator|ZRAR	Metal resistance	Metals	ZRAR	92.6717557251908	19.918320610687	0.60748238047911	0.0197171908772578
sample12	32788310	5847.38539780429	1010.20072964152	>MEG_7866|Multi-compound|Biocide_and_metal_resistance|Biocide_and_metal_resistance_protein|ZUPT	Multi compound resistance	Multi-compound	ZUPT	90.5013192612137	15.0501319261214	0.459009077507239	0.0148981598255844
sample12	32788310	5847.38539780429	1010.20072964152	>MEG_8700|Multi-compound|Biocide_and_metal_resistance|Biocide_and_metal_ABC_efflux_pumps|SITABCD	Multi compound resistance	Multi-compound	SITABCD	98.8963113563753	69.0261399941911	2.10520578810531	0.068329132982002
sample10	32790818	5253.36206904809	1036.13085101792	>MEG_1016|Drugs|Aminoglycosides|Aminoglycoside_O-phosphotransferases|APH2-DPRIME	Aminoglycosides	Drugs	APH2-DPRIME	100	27.8318356867779	0.848769179432423	0.0268613135681032
sample10	32790818	5253.36206904809	1036.13085101792	>MEG_1039|Drugs|Aminoglycosides|Aminoglycoside_O-phosphotransferases|APH3-DPRIME	Aminoglycosides	Drugs	APH3-DPRIME	96.6623876765083	21.2246469833119	0.64727409311082	0.0204845237090087
sample10	32790818	5253.36206904809	1036.13085101792	>MEG_1040|Drugs|Aminoglycosides|Aminoglycoside_O-phosphotransferases|APH3-DPRIME	Aminoglycosides	Drugs	APH3-DPRIME	98.2028241335045	18.7753530166881	0.572579586660146	0.0181206389118157
sample10	32790818	5253.36206904809	1036.13085101792	>MEG_1645|Drugs|betalactams|Class_A_betalactamases|CEPA	Betalactams	Drugs	CEPA	93.7993235625705	2.48027057497182	0.0756391796926754	0.00239378122226082
sample10	32790818	5253.36206904809	1036.13085101792	>MEG_1651|Drugs|betalactams|Class_A_betalactamases|CEPA	Betalactams	Drugs	CEPA	91.206313416009	1.89177001127396	0.0576920652383224	0.00182580222316075
sample10	32790818	5253.36206904809	1036.13085101792	>MEG_1685|Drugs|Multi-drug_resistance|MDR_23S_ribosomal_RNA_methyltransferase|CFRC	Multi-drug resistance	Drugs	CFRC	100	39.8792934249264	1.21617257077656	0.0384886651968214
sample10	32790818	5253.36206904809	1036.13085101792	>MEG_2833|Drugs|MLS|23S_rRNA_methyltransferases|ERMF	Mls	Drugs	ERMF	92.8662420382166	2.50191082802548	0.0762991282506425	0.00241466685946813
sample10	32790818	5253.36206904809	1036.13085101792	>MEG_3817|Drugs|MLS|MLS_resistance_MFS_efflux_pumps|MEFA	Mls	Drugs	MEFA	98.4310487200661	4.28241123038811	0.130597877442036	0.00413307954895944
sample10	32790818	5253.36206904809	1036.13085101792	>MEG_4003|Metals|Multi-metal_resistance|Multi-metal_ABC_efflux_pumps|MODA	Metal resistance	Metals	MODA	98.4886649874055	4.93198992443325	0.150407651447831	0.00476000682692533
sample10	32790818	5253.36206904809	1036.13085101792	>MEG_4007|Metals|Multi-metal_resistance|Multi-metal_ABC_efflux_pumps|MODB	Metal resistance	Metals	MODB	100	7.08454810495627	0.216052801883633	0.00683750329217226
sample10	32790818	5253.36206904809	1036.13085101792	>MEG_4011|Metals|Multi-metal_resistance|Multi-metal_ABC_efflux_pumps|MODC	Metal resistance	Metals	MODC	100	10.2278820375335	0.311912988493715	0.00987122623313976
sample10	32790818	5253.36206904809	1036.13085101792	>MEG_4056|Drugs|Cationic_antimicrobial_peptides|Defensin-resistant_mprF|MPRF	Cationic antimicrobial peptides	Drugs	MPRF	99.4687131050767	6.08736717827627	0.185642431313433	0.00587509499625061
sample10	32790818	5253.36206904809	1036.13085101792	>MEG_7178|Drugs|Tetracyclines|Tetracycline_resistance_ribosomal_protection_proteins|TETQ	Tetracyclines	Drugs	TETQ	99.1099476439791	6.03979057591623	0.184191518976935	0.00582917743447422
sample10	32790818	5253.36206904809	1036.13085101792	>MEG_7183|Drugs|Tetracyclines|Tetracycline_resistance_ribosomal_protection_proteins|TETQ	Tetracyclines	Drugs	TETQ	98.3769633507853	19.2837696335079	0.588084433682254	0.0186113265661022
sample10	32790818	5253.36206904809	1036.13085101792	>MEG_7218|Drugs|Tetracyclines|Tetracycline_resistance_ribosomal_protection_proteins|TETW	Tetracyclines	Drugs	TETW	91.1239495798319	4.40388655462185	0.134302430473733	0.00425031891512097
sample10	32790818	5253.36206904809	1036.13085101792	>MEG_7219|Drugs|Tetracyclines|Tetracycline_resistance_ribosomal_protection_proteins|TETW	Tetracyclines	Drugs	TETW	99.3172268907563	14.2022058823529	0.433115327661327	0.0137069616915666
sample10	32790818	5253.36206904809	1036.13085101792	>MEG_7220|Drugs|Tetracyclines|Tetracycline_resistance_ribosomal_protection_proteins|TETW	Tetracyclines	Drugs	TETW	97.1113445378151	10.7783613445378	0.32870059370089	0.0104025098122973
sample10	32790818	5253.36206904809	1036.13085101792	>MEG_7221|Drugs|Tetracyclines|Tetracycline_resistance_ribosomal_protection_proteins|TETW	Tetracyclines	Drugs	TETW	99.8949579831933	10.0378151260504	0.306116642959331	0.00968778713247369
sample10	32790818	5253.36206904809	1036.13085101792	>MEG_7222|Drugs|Tetracyclines|Tetracycline_resistance_ribosomal_protection_proteins|TETW	Tetracyclines	Drugs	TETW	98.9495798319328	8.67594537815126	0.264584597375743	0.00837340705532299
sample10	32790818	5253.36206904809	1036.13085101792	>MEG_7227|Drugs|Tetracyclines|Tetracycline_resistance_ribosomal_protection_proteins|TETW	Tetracyclines	Drugs	TETW	99.8424369747899	10.1328781512605	0.309015717487149	0.00977953522116026
sample10	32790818	5253.36206904809	1036.13085101792	>MEG_7229|Drugs|Tetracyclines|Tetracycline_resistance_ribosomal_protection_proteins|TETW	Tetracyclines	Drugs	TETW	99.0629880270692	16.3748047891723	0.499371646940076	0.0158038000442563
sample10	32790818	5253.36206904809	1036.13085101792	>MEG_7231|Drugs|Tetracyclines|Tetracycline_resistance_ribosomal_protection_proteins|TETW	Tetracyclines	Drugs	TETW	99.2647058823529	9.51995798319328	0.290323894426582	0.0091879881521148
sample10	32790818	5253.36206904809	1036.13085101792	>MEG_7233|Drugs|Tetracyclines|Tetracycline_resistance_ribosomal_protection_proteins|TETW	Tetracyclines	Drugs	TETW	99.5273109243697	9.71533613445378	0.296282213345632	0.009376553284664
sample10	32790818	5253.36206904809	1036.13085101792	>MEG_7322|Metals|Multi-metal_resistance|Multi-metal_ABC_efflux_regulator|TUNR	Metal resistance	Metals	TUNR	100	6.19899665551839	0.18904672202805	0.00598283184930586
sample10	32790818	5253.36206904809	1036.13085101792	>MEG_7482|Drugs|Glycopeptides|VanL-type_regulator|VANRI	Glycopeptides	Drugs	VANRI	99.7071742313324	7.81844802342606	0.238434064786858	0.00754581143467066
sample10	32790818	5253.36206904809	1036.13085101792	>MEG_7545|Drugs|Glycopeptides|VanI-type_accessory_protein|VANWI	Glycopeptides	Drugs	VANWI	98.6437613019892	4.18987341772152	0.127775812659554	0.00404376861629522
sample10	32790818	5253.36206904809	1036.13085101792	>MEG_7572|Drugs|Glycopeptides|VanM-type_resistance_protein|VANXM	Glycopeptides	Drugs	VANXM	97.7087672789244	4.86271539481159	0.148295031700996	0.0046931479648872
sample10	32790818	5253.36206904809	1036.13085101792	>MEG_7850|Metals|Multi-metal_resistance|Multi-metal_resistance_protein|ZIPB	Metal resistance	Metals	ZIPB	100	69.8183807439825	2.12920521665493	0.067383748563602
sample11	32787778	5895.26579409344	946.753675384708	>MEG_1016|Drugs|Aminoglycosides|Aminoglycoside_O-phosphotransferases|APH2-DPRIME	Aminoglycosides	Drugs	APH2-DPRIME	100	25.5519897304236	0.779314466824303	0.0269890578666523
sample11	32787778	5895.26579409344	946.753675384708	>MEG_1039|Drugs|Aminoglycosides|Aminoglycoside_O-phosphotransferases|APH3-DPRIME	Aminoglycosides	Drugs	APH3-DPRIME	97.3042362002567	21.7214377406932	0.66248581226496	0.0229430720000816
sample11	32787778	5895.26579409344	946.753675384708	>MEG_1040|Drugs|Aminoglycosides|Aminoglycoside_O-phosphotransferases|APH3-DPRIME	Aminoglycosides	Drugs	APH3-DPRIME	99.7432605905006	17.9833119383825	0.548476079665494	0.0189947104573691
sample11	32787778	5895.26579409344	946.753675384708	>MEG_1121|Multi-compound|Drug_and_biocide_resistance|Drug_and_biocide_RND_efflux_pumps|ARMR	Multi compound resistance	Multi-compound	ARMR	100	4.49315068493151	0.137037364500013	0.00474584974080586
sample11	32787778	5895.26579409344	946.753675384708	>MEG_1229|Multi-compound|Drug_and_biocide_resistance|Drug_and_biocide_MATE_efflux_pumps|BEXA	Multi compound resistance	Multi-compound	BEXA	93.161094224924	4.60106382978723	0.140328625800359	0.00485983202327429
sample11	32787778	5895.26579409344	946.753675384708	>MEG_1652|Biocides|Biguanide_resistance|Biguanide_cation_efflux|CEPAB	Biocide resistance	Biocides	CEPAB	97.1815107102593	3.11499436302142	0.0950047411880555	0.00329018460029285
sample11	32787778	5895.26579409344	946.753675384708	>MEG_1685|Drugs|Multi-drug_resistance|MDR_23S_ribosomal_RNA_methyltransferase|CFRC	Multi-drug resistance	Drugs	CFRC	95.5839057899902	20.1687929342493	0.615131435080757	0.0213031049771777
sample11	32787778	5895.26579409344	946.753675384708	>MEG_2132|Multi-compound|Drug_and_biocide_resistance|Drug_and_biocide_RND_efflux_regulator|CRP	Multi compound resistance	Multi-compound	CRP	92.7066450567261	3.52674230145867	0.107562711369422	0.00372508963329411
sample11	32787778	5895.26579409344	946.753675384708	>MEG_2734|Multi-compound|Drug_and_biocide_resistance|Drug_and_biocide_MFS_efflux_regulator|EMRR	Multi compound resistance	Multi-compound	EMRR	90.2912621359223	3.08543689320388	0.0941032629049728	0.00325896479034014
sample11	32787778	5895.26579409344	946.753675384708	>MEG_2833|Drugs|MLS|23S_rRNA_methyltransferases|ERMF	Mls	Drugs	ERMF	97.9617834394904	3.86114649681529	0.117761761617859	0.00407830103775022
sample11	32787778	5895.26579409344	946.753675384708	>MEG_2909|Metals|Multi-metal_resistance|Multi-metal_resistance_protein|FIEF	Metal resistance	Metals	FIEF	90.6426155580609	2.78354002254791	0.0848956590638107	0.00294008895335615
sample11	32787778	5895.26579409344	946.753675384708	>MEG_3082|Multi-compound|Drug_and_biocide_resistance|Drug_and_biocide_RND_efflux_regulator|GADW	Multi compound resistance	Multi-compound	GADW	93.2678821879383	2.34081346423562	0.0713928667028191	0.00247246303351761
sample11	32787778	5895.26579409344	946.753675384708	>MEG_3610|Drugs|MLS|Lincosamide_nucleotidyltransferases|LNUC	Mls	Drugs	LNUC	92.6931106471816	10.6325678496868	0.324284489473085	0.0112305535495982
sample11	32787778	5895.26579409344	946.753675384708	>MEG_3909|Multi-compound|Drug_and_biocide_resistance|Drug_and_biocide_RND_efflux_pumps|MEXE	Multi compound resistance	Multi-compound	MEXE	91.7819365337673	2.34255492270138	0.0714459797398098	0.00247430243325911
sample11	32787778	5895.26579409344	946.753675384708	>MEG_3916|Multi-compound|Drug_and_biocide_resistance|Drug_and_biocide_RND_efflux_pumps|MEXJ	Multi compound resistance	Multi-compound	MEXJ	95.7720588235294	2.92922794117647	0.0893390195937178	0.00309397049870041
sample11	32787778	5895.26579409344	946.753675384708	>MEG_395|Drugs|betalactams|Class_A_betalactamases|ACI	Betalactams	Drugs	ACI	95.9475566150179	2.75566150178784	0.0840453873326775	0.00291064251814824
sample11	32787778	5895.26579409344	946.753675384708	>MEG_399|Multi-compound|Drug_and_biocide_resistance|Drug_and_biocide_RND_efflux_pumps|ACRA	Multi compound resistance	Multi-compound	ACRA	91.3412563667233	2.41935483870968	0.0737883133986596	0.0025554216493816
sample11	32787778	5895.26579409344	946.753675384708	>MEG_4003|Metals|Multi-metal_resistance|Multi-metal_ABC_efflux_pumps|MODA	Metal resistance	Metals	MODA	100	17.0214105793451	0.51913888703727	0.0179787108536215
sample11	32787778	5895.26579409344	946.753675384708	>MEG_4007|Metals|Multi-metal_resistance|Multi-metal_ABC_efflux_pumps|MODB	Metal resistance	Metals	MODB	100	16.4387755102041	0.501369001284688	0.0173633078356145
sample11	32787778	5895.26579409344	946.753675384708	>MEG_4011|Metals|Multi-metal_resistance|Multi-metal_ABC_efflux_pumps|MODC	Metal resistance	Metals	MODC	100	14.4839142091153	0.441747355039286	0.0152985032809403
sample11	32787778	5895.26579409344	946.753675384708	>MEG_4100|Drugs|Multi-drug_resistance|Multi-drug_RND_efflux_pumps|MUXA	Multi-drug resistance	Drugs	MUXA	92.2529644268775	2.94150197628458	0.089713367471397	0.00310693483718384
sample11	32787778	5895.26579409344	946.753675384708	>MEG_4103|Multi-compound|Drug_and_biocide_resistance|Drug_and_biocide_SMR_efflux_pumps|MVRC	Multi compound resistance	Multi-compound	MVRC	90.2208201892744	4.10410094637224	0.125171670564935	0.00433491947597094
sample11	32787778	5895.26579409344	946.753675384708	>MEG_5425|Metals|Copper_resistance|Copper_resistance_regulator|PCOS	Metal resistance	Metals	PCOS	94.0794223826715	3.31263537906137	0.101032628043943	0.00349894113451981
sample11	32787778	5895.26579409344	946.753675384708	>MEG_6141|Biocides|Multi-biocide_resistance|Multi-biocide_resistance_regulator|RPOS	Biocide resistance	Biocides	RPOS	94.6692991115498	3.6604146100691	0.111639605772282	0.00386627979931709
sample11	32787778	5895.26579409344	946.753675384708	>MEG_6546|Biocides|Peroxide_resistance|peroxide_resistance_protein|SODB	Biocide resistance	Biocides	SODB	97.1731448763251	2.67667844522968	0.0816364697000718	0.00282721737958084
sample11	32787778	5895.26579409344	946.753675384708	>MEG_7219|Drugs|Tetracyclines|Tetracycline_resistance_ribosomal_protection_proteins|TETW	Tetracyclines	Drugs	TETW	98.3718487394958	12.234243697479	0.373134272699998	0.0129223091661172
sample11	32787778	5895.26579409344	946.753675384708	>MEG_7220|Drugs|Tetracyclines|Tetracycline_resistance_ribosomal_protection_proteins|TETW	Tetracyclines	Drugs	TETW	98.4768907563025	8.00420168067227	0.24412150407607	0.00845436557446668
sample11	32787778	5895.26579409344	946.753675384708	>MEG_7221|Drugs|Tetracyclines|Tetracycline_resistance_ribosomal_protection_proteins|TETW	Tetracyclines	Drugs	TETW	97.4264705882353	7.33718487394958	0.223778045403064	0.00774983510992779
sample11	32787778	5895.26579409344	946.753675384708	>MEG_7222|Drugs|Tetracyclines|Tetracycline_resistance_ribosomal_protection_proteins|TETW	Tetracyclines	Drugs	TETW	97.4264705882353	7.19327731092437	0.219388984240541	0.00759783404907451
sample11	32787778	5895.26579409344	946.753675384708	>MEG_7227|Drugs|Tetracyclines|Tetracycline_resistance_ribosomal_protection_proteins|TETW	Tetracyclines	Drugs	TETW	98.109243697479	7.91071428571429	0.24127021616757	0.00835562035975177
sample11	32787778	5895.26579409344	946.753675384708	>MEG_7229|Drugs|Tetracyclines|Tetracycline_resistance_ribosomal_protection_proteins|TETW	Tetracyclines	Drugs	TETW	98.5424258198855	9.80895366996356	0.299164940971711	0.0103606185272825
sample11	32787778	5895.26579409344	946.753675384708	>MEG_7231|Drugs|Tetracyclines|Tetracycline_resistance_ribosomal_protection_proteins|TETW	Tetracyclines	Drugs	TETW	98.8445378151261	7.69485294117647	0.234686624423786	0.00812761876847187
sample11	32787778	5895.26579409344	946.753675384708	>MEG_7233|Drugs|Tetracyclines|Tetracycline_resistance_ribosomal_protection_proteins|TETW	Tetracyclines	Drugs	TETW	96.796218487395	7.89285714285714	0.240725588140103	0.00833675891424444
sample11	32787778	5895.26579409344	946.753675384708	>MEG_7322|Metals|Multi-metal_resistance|Multi-metal_ABC_efflux_regulator|TUNR	Metal resistance	Metals	TUNR	100	13.7148829431438	0.418292540078312	0.0144862209672129
sample11	32787778	5895.26579409344	946.753675384708	>MEG_7813|Multi-compound|Biocide_and_metal_resistance|Biocide_and_metal_resistance_protein|YCHH	Multi compound resistance	Multi-compound	YCHH	94.2965779467681	3.0722433460076	0.0937008706722244	0.00324502922553664
sample11	32787778	5895.26579409344	946.753675384708	>MEG_7830|Multi-compound|Biocide_and_metal_resistance|Biocide_and_metal_resistance_protein|YGIW	Multi compound resistance	Multi-compound	YGIW	95.8208955223881	2.81492537313433	0.0858528861923589	0.00297323944582576
sample11	32787778	5895.26579409344	946.753675384708	>MEG_7831|Multi-compound|Biocide_and_metal_resistance|Biocide_and_metal_resistance_protein|YGIW	Multi compound resistance	Multi-compound	YGIW	93.6339522546419	2.51989389920424	0.076854671249886	0.00266161512199073
sample11	32787778	5895.26579409344	946.753675384708	>MEG_7841|Multi-compound|Biocide_and_metal_resistance|Biocide_and_metal_resistance_protein|YODB	Multi compound resistance	Multi-compound	YODB	91.9811320754717	5.2122641509434	0.158969728017049	0.00550540683016142
sample11	32787778	5895.26579409344	946.753675384708	>MEG_8700|Multi-compound|Biocide_and_metal_resistance|Biocide_and_metal_ABC_efflux_pumps|SITABCD	Multi compound resistance	Multi-compound	SITABCD	91.0543130990415	3.07958176009294	0.093924686207554	0.00325278035898997
sample11	32787778	5895.26579409344	946.753675384708	>MEG_8741|Multi-compound|Drug_and_biocide_resistance|Drug_and_biocide_RND_efflux_regulator|YAJC	Multi compound resistance	Multi-compound	YAJC	94.4272445820433	2.44891640866873	0.0746899167326536	0.00258664579007167
sample12	32788310	5847.38539780429	1010.20072964152	>MEG_1107|Biocides|Multi-biocide_resistance|Multi-biocide_resistance_regulator|ARIR	Biocide resistance	Biocides	ARIR	92.0318725099602	27.6772908366534	0.844120689253377	0.0273978131519216
sample12	32788310	5847.38539780429	1010.20072964152	>MEG_1173|Metals|Arsenic_resistance|Arsenic_resistance_regulator|ARSR	Metal resistance	Metals	ARSR	94.9704142011834	6.49112426035503	0.197970687124619	0.00642557866955654
sample12	32788310	5847.38539780429	1010.20072964152	>MEG_1181|Biocides|Acid_resistance|Acid_resistance_protein|ASR	Biocide resistance	Biocides	ASR	98.125	22.20625	0.677261194614788	0.0219820173836937
sample12	32788310	5847.38539780429	1010.20072964152	>MEG_1182|Biocides|Acid_resistance|Acid_resistance_protein|ASR	Biocide resistance	Biocides	ASR	92.1501706484642	12.6313993174061	0.385240938535903	0.0125038509147469
sample12	32788310	5847.38539780429	1010.20072964152	>MEG_1189|Drugs|Bacitracin|Undecaprenyl_pyrophosphate_phosphatase|BACA	Bacitracin	Drugs	BACA	93.7965260545906	22.5595533498759	0.688036478546041	0.0223317531733335
sample12	32788310	5847.38539780429	1010.20072964152	>MEG_1192|Multi-compound|Drug_and_biocide_and_metal_resistance|Drug_and_biocide_and_metal_RND_efflux_regulator|BAER	Multi compound resistance	Multi-compound	BAER	93.2107496463932	35.2984441301273	1.07655576423815	0.034942010131643
sample12	32788310	5847.38539780429	1010.20072964152	>MEG_1229|Multi-compound|Drug_and_biocide_resistance|Drug_and_biocide_MATE_efflux_pumps|BEXA	Multi compound resistance	Multi-compound	BEXA	93.5410334346505	6.36550151975684	0.194139360026694	0.0063012244329062
sample12	32788310	5847.38539780429	1010.20072964152	>MEG_1231|Metals|Copper_resistance|Copper_resistance_regulator|BHSA	Metal resistance	Metals	BHSA	100	33.0206611570248	1.00708640234964	0.0326872275856922
sample12	32788310	5847.38539780429	1010.20072964152	>MEG_1275|Drugs|betalactams|Class_C_betalactamases|BLAEC	Betalactams	Drugs	BLAEC	95.7066189624329	22.1001788908766	0.674026166364676	0.0218770173515109
sample12	32788310	5847.38539780429	1010.20072964152	>MEG_1277|Drugs|betalactams|Class_C_betalactamases|BLAEC	Betalactams	Drugs	BLAEC	90.6976744186046	13.8398926654741	0.422098384011682	0.0137001412287489
sample12	32788310	5847.38539780429	1010.20072964152	>MEG_1685|Drugs|Multi-drug_resistance|MDR_23S_ribosomal_RNA_methyltransferase|CFRC	Multi-drug resistance	Drugs	CFRC	100	47.8577036310108	1.45959653397845	0.0473744496779302
sample12	32788310	5847.38539780429	1010.20072964152	>MEG_1701|Metals|Sodium_resistance|Sodium_resistance_protein|CHAA	Metal resistance	Metals	CHAA	92.6267281105991	43.0064516129032	1.31163977688704	0.0425721842709066
sample12	32788310	5847.38539780429	1010.20072964152	>MEG_2017|Metals|Copper_resistance|Copper_resistance_regulator|COMR	Metal resistance	Metals	COMR	97.2447325769854	33.9854132901134	1.03651006380364	0.0336422379165905
sample12	32788310	5847.38539780429	1010.20072964152	>MEG_2091|Metals|Multi-metal_resistance|Multi-metal_resistance_protein|CORC	Metal resistance	Metals	CORC	93.3951332560834	4.46349942062572	0.136130816764442	0.00441842822882302
sample12	32788310	5847.38539780429	1010.20072964152	>MEG_2093|Metals|Multi-metal_resistance|Multi-metal_resistance_protein|CORD	Metal resistance	Metals	CORD	95.3038674033149	8.56353591160221	0.261176495879239	0.00847706367688037
sample12	32788310	5847.38539780429	1010.20072964152	>MEG_2118|Multi-compound|Drug_and_biocide_resistance|Drug_and_biocide_RND_efflux_regulator|CPXAR	Multi compound resistance	Multi-compound	CPXAR	93.2650073206442	16.9751098096633	0.517718351743754	0.0168036998109148
sample12	32788310	5847.38539780429	1010.20072964152	>MEG_2121|Multi-compound|Drug_and_biocide_resistance|Drug_and_biocide_RND_efflux_regulator|CPXAR	Multi compound resistance	Multi-compound	CPXAR	97.1281296023564	26.0419734904271	0.79424567751211	0.0257790087913204
sample12	32788310	5847.38539780429	1010.20072964152	>MEG_2122|Multi-compound|Drug_and_biocide_resistance|Drug_and_biocide_RND_efflux_regulator|CPXAR	Multi compound resistance	Multi-compound	CPXAR	91.5080527086384	15.9663250366032	0.486951753127966	0.0158051014695554
sample12	32788310	5847.38539780429	1010.20072964152	>MEG_2441|Metals|Copper_resistance|Copper_resistance_protein|CUEP	Metal resistance	Metals	CUEP	94.4656488549618	6.36068702290076	0.193992524253332	0.00629645855151767
sample12	32788310	5847.38539780429	1010.20072964152	>MEG_2443|Metals|Copper_resistance|Copper_resistance_regulator|CUER	Metal resistance	Metals	CUER	100	32.905612244898	1.00357756300639	0.0325733404058961
sample12	32788310	5847.38539780429	1010.20072964152	>MEG_2446|Metals|Multi-metal_resistance|Multi-metal_RND_efflux_pumps|CUSA	Metal resistance	Metals	CUSA	90.920716112532	28.8644501278772	0.880327474269861	0.0285729848345288
sample12	32788310	5847.38539780429	1010.20072964152	>MEG_2447|Metals|Multi-metal_resistance|Multi-metal_RND_efflux_pumps|CUSB	Metal resistance	Metals	CUSB	96.0264900662252	32.1498344370861	0.9805273415155	0.0318251942349068
sample12	32788310	5847.38539780429	1010.20072964152	>MEG_2451|Metals|Multi-metal_resistance|Multi-metal_RND_efflux_pumps|CUSF	Metal resistance	Metals	CUSF	91.7981072555205	30.2492113564669	0.922560856490221	0.0299437631243852
sample12	32788310	5847.38539780429	1010.20072964152	>MEG_2454|Metals|Copper_resistance|Copper_resistance_protein|CUTA	Metal resistance	Metals	CUTA	96.5944272445821	40.5046439628483	1.23533795925585	0.0400956391876906
sample12	32788310	5847.38539780429	1010.20072964152	>MEG_2456|Metals|Copper_resistance|Copper_resistance_protein|CUTC	Metal resistance	Metals	CUTC	96.0328317373461	15.3926128590971	0.469454292066201	0.0152371824801189
sample12	32788310	5847.38539780429	1010.20072964152	>MEG_2692|Metals|Multi-metal_resistance|Multi-metal_resistance_protein|DSBC	Metal resistance	Metals	DSBC	90.3597122302158	23.1985611510791	0.707525369592978	0.0229643084491844
sample12	32788310	5847.38539780429	1010.20072964152	>MEG_2725|Multi-compound|Drug_and_biocide_resistance|Drug_and_biocide_MFS_efflux_pumps|EMRB	Multi compound resistance	Multi-compound	EMRB	94.0906106369008	12.6139198949442	0.38470783931664	0.0124865479946944
sample12	32788310	5847.38539780429	1010.20072964152	>MEG_2729|Multi-compound|Drug_and_biocide_resistance|Drug_and_biocide_MFS_efflux_pumps|EMRD	Multi compound resistance	Multi-compound	EMRD	97.8723404255319	18.2689361702128	0.557178341006681	0.0180844614680645
sample12	32788310	5847.38539780429	1010.20072964152	>MEG_2730|Multi-compound|Drug_and_biocide_resistance|Drug_and_biocide_MFS_efflux_pumps|EMRD	Multi compound resistance	Multi-compound	EMRD	97.519247219846	16.7510692899914	0.510885412819125	0.0165819215909057
sample12	32788310	5847.38539780429	1010.20072964152	>MEG_2732|Multi-compound|Drug_and_biocide_resistance|Drug_and_biocide_MFS_efflux_pumps|EMRK	Multi compound resistance	Multi-compound	EMRK	98.3449477351916	17.9747386759582	0.548205707337712	0.017793234699342
sample12	32788310	5847.38539780429	1010.20072964152	>MEG_2733|Multi-compound|Drug_and_biocide_resistance|Drug_and_biocide_MFS_efflux_pumps|EMRK	Multi compound resistance	Multi-compound	EMRK	95.8653846153846	16.8596153846154	0.514195924846855	0.0166893716168648
sample12	32788310	5847.38539780429	1010.20072964152	>MEG_2734|Multi-compound|Drug_and_biocide_resistance|Drug_and_biocide_MFS_efflux_regulator|EMRR	Multi compound resistance	Multi-compound	EMRR	100	41.073786407767	1.25269604953006	0.0406590345884449
sample12	32788310	5847.38539780429	1010.20072964152	>MEG_2739|Drugs|Cationic_antimicrobial_peptides|Lipid_A_modification|EPTA	Cationic antimicrobial peptides	Drugs	EPTA	94.7788697788698	28.8882063882064	0.881052008725256	0.0285965012106629
sample12	32788310	5847.38539780429	1010.20072964152	>MEG_2867|Biocides|Acid_resistance|Acid_resistance_regulator|EVGA	Biocide resistance	Biocides	EVGA	94.3238731218698	40.0818030050083	1.22244187044127	0.039677067961762
sample12	32788310	5847.38539780429	1010.20072964152	>MEG_2870|Multi-compound|Drug_and_biocide_resistance|Drug_and_biocide_MFS_efflux_regulator|EVGS	Multi compound resistance	Multi-compound	EVGS	95.8356623812186	17.7244270542202	0.54057153461768	0.0175454506556433
sample12	32788310	5847.38539780429	1010.20072964152	>MEG_2875|Biocides|Phenolic_compound_resistance|Phenolic_resistance_protein|FABI	Biocide resistance	Biocides	FABI	95.9896507115136	46.503234152652	1.41828700999387	0.0460336572605268
sample12	32788310	5847.38539780429	1010.20072964152	>MEG_2899|Multi-compound|Biocide_and_metal_resistance|Biocide_and_metal_ABC_efflux_pumps|FETB	Multi compound resistance	Multi-compound	FETB	93.4260429835651	17.4298356510746	0.53158688724959	0.0172538339556136
sample12	32788310	5847.38539780429	1010.20072964152	>MEG_2900|Multi-compound|Biocide_and_metal_resistance|Biocide_and_metal_ABC_efflux_pumps|FETB	Multi compound resistance	Multi-compound	FETB	96.0732984293194	17.6675392670157	0.538836532502459	0.0174891373056968
sample12	32788310	5847.38539780429	1010.20072964152	>MEG_2909|Metals|Multi-metal_resistance|Multi-metal_resistance_protein|FIEF	Metal resistance	Metals	FIEF	98.3089064261556	43.5028184892897	1.32677830877193	0.043063538970841
sample12	32788310	5847.38539780429	1010.20072964152	>MEG_3076|Biocides|Acid_resistance|Acid_resistance_protein|GADA	Biocide resistance	Biocides	GADA	99.85559566787	31.1927797833935	0.951338442981462	0.0308778036563708
sample12	32788310	5847.38539780429	1010.20072964152	>MEG_3078|Biocides|Acid_resistance|Acid_resistance_protein|GADB	Biocide resistance	Biocides	GADB	99.3501805054152	25.6815884476534	0.783254411332985	0.0254222628177736
sample12	32788310	5847.38539780429	1010.20072964152	>MEG_3079|Biocides|Acid_resistance|Acid_resistance_protein|GADC	Biocide resistance	Biocides	GADC	90.2631578947368	35.9269736842105	1.09572508263495	0.0355641929668368
sample12	32788310	5847.38539780429	1010.20072964152	>MEG_3080|Biocides|Acid_resistance|Acid_resistance_regulator|GADE	Biocide resistance	Biocides	GADE	100	34.568359375	1.05428914680263	0.0342192975719457
sample12	32788310	5847.38539780429	1010.20072964152	>MEG_3082|Multi-compound|Drug_and_biocide_resistance|Drug_and_biocide_RND_efflux_regulator|GADW	Multi compound resistance	Multi-compound	GADW	97.6157082748948	41.2117812061711	1.25690470799413	0.0407956359532579
sample12	32788310	5847.38539780429	1010.20072964152	>MEG_3133|Multi-compound|Drug_and_biocide_and_metal_resistance|Drug_and_biocide_and_metal_RND_efflux_pumps|GESB	Multi compound resistance	Multi-compound	GESB	92.9568527918782	5.81630710659898	0.177389658283668	0.00575757563416425
sample12	32788310	5847.38539780429	1010.20072964152	>MEG_3141|Multi-compound|Biocide_and_metal_resistance|Biocide_and_metal_resistance_protein|GLPF	Multi compound resistance	Multi-compound	GLPF	99.5180722891566	18.4626506024096	0.563086374455092	0.0182762198251047
sample12	32788310	5847.38539780429	1010.20072964152	>MEG_3142|Multi-compound|Biocide_and_metal_resistance|Biocide_and_metal_resistance_protein|GLPF	Multi compound resistance	Multi-compound	GLPF	97.8313253012048	14.6518072289157	0.446860702150116	0.0145038573018205
sample12	32788310	5847.38539780429	1010.20072964152	>MEG_3167|Metals|Gold_resistance|Gold_resistance_regulator|GOLS	Metal resistance	Metals	GOLS	93.7639198218263	4.87082405345212	0.148553678230202	0.00482163980932835
sample12	32788310	5847.38539780429	1010.20072964152	>MEG_3168|Metals|Multi-metal_resistance|Multi-metal_resistance_protein|GOLT	Metal resistance	Metals	GOLT	94.8526176858777	5.98196216454026	0.182441918004931	0.00592155795280705
sample12	32788310	5847.38539780429	1010.20072964152	>MEG_3253|Biocides|Acid_resistance|Acid_resistance_protein|HDEA	Biocide resistance	Biocides	HDEA	95.583596214511	38.8548895899054	1.18502263733341	0.0384625435815051
sample12	32788310	5847.38539780429	1010.20072964152	>MEG_3254|Biocides|Acid_resistance|Acid_resistance_protein|HDEB	Biocide resistance	Biocides	HDEB	93.2475884244373	15.5466237942122	0.474151421473453	0.0153896382550912
sample12	32788310	5847.38539780429	1010.20072964152	>MEG_3255|Biocides|Acid_resistance|Acid_resistance_protein|HDEB	Biocide resistance	Biocides	HDEB	95.3560371517028	23.7213622291022	0.723470109594004	0.0234818304254441
sample12	32788310	5847.38539780429	1010.20072964152	>MEG_3271|Drugs|Multi-drug_resistance|Multi-drug_RND_efflux_pumps|HNS	Multi-drug resistance	Drugs	HNS	91.4572864321608	49.608040201005	1.51297947960737	0.0491071118297536
sample12	32788310	5847.38539780429	1010.20072964152	>MEG_3287|Biocides|Peroxide_resistance|Peroxide_resistance_stress_protein|IBPA	Biocide resistance	Biocides	IBPA	100	48.4472361809045	1.47757649543098	0.0479580292899772
sample12	32788310	5847.38539780429	1010.20072964152	>MEG_3288|Biocides|Peroxide_resistance|Peroxide_resistance_stress_protein|IBPB	Biocide resistance	Biocides	IBPB	97.5786924939467	19.3849878934625	0.591216439440229	0.0191892436073981
sample12	32788310	5847.38539780429	1010.20072964152	>MEG_3289|Biocides|Peroxide_resistance|Peroxide_resistance_stress_protein|IBPB	Biocide resistance	Biocides	IBPB	100	21.8162291169451	0.665366074584055	0.021595934824445
sample12	32788310	5847.38539780429	1010.20072964152	>MEG_3290|Biocides|Acetate_resistance|Acetate_resistance_protein|ICLR	Biocide resistance	Biocides	ICLR	92.9542645241038	13.4561186650185	0.410393785621111	0.013320242472794
sample12	32788310	5847.38539780429	1010.20072964152	>MEG_3291|Biocides|Acetate_resistance|Acetate_resistance_protein|ICLR	Biocide resistance	Biocides	ICLR	92.9245283018868	19.0825471698113	0.581992398199581	0.0188898568471465
sample12	32788310	5847.38539780429	1010.20072964152	>MEG_3513|Multi-compound|Drug_and_biocide_resistance|Drug_and_biocide_MFS_efflux_pumps|KPN	Multi compound resistance	Multi-compound	KPN	91.4642153644124	11.3033486539724	0.344737153393158	0.011189210542328
sample12	32788310	5847.38539780429	1010.20072964152	>MEG_3622|Biocides|Acetate_resistance|Acetate_resistance_protein|LPDT	Biocide resistance	Biocides	LPDT	99.2731936725096	36.6780675502351	1.11863245010905	0.0363077024931971
sample12	32788310	5847.38539780429	1010.20072964152	>MEG_3661|Multi-compound|Drug_and_biocide_resistance|Drug_and_biocide_RND_efflux_regulator|MARA	Multi compound resistance	Multi-compound	MARA	94.5652173913043	16.5760869565217	0.505548683555869	0.0164087061810021
sample12	32788310	5847.38539780429	1010.20072964152	>MEG_3662|Multi-compound|Drug_and_biocide_resistance|Drug_and_biocide_RND_efflux_regulator|MARA	Multi compound resistance	Multi-compound	MARA	100	21.692513368984	0.661592908234183	0.0214734683241435
sample12	32788310	5847.38539780429	1010.20072964152	>MEG_3737|Multi-compound|Drug_and_biocide_resistance|Drug_and_biocide_MFS_efflux_pumps|MDFA	Multi compound resistance	Multi-compound	MDFA	90.797041906327	11.5957271980279	0.353654311491746	0.0114786367281112
sample12	32788310	5847.38539780429	1010.20072964152	>MEG_3750|Multi-compound|Drug_and_biocide_and_metal_resistance|Drug_and_biocide_and_metal_RND_efflux_pumps|MDTC	Multi compound resistance	Multi-compound	MDTC	90.1141924959217	6.27569331158238	0.191400328701979	0.00621232308336319
sample12	32788310	5847.38539780429	1010.20072964152	>MEG_3751|Multi-compound|Drug_and_biocide_resistance|Drug_and_biocide_RND_efflux_pumps|MDTE	Multi compound resistance	Multi-compound	MDTE	97.3730297723292	42.5718038528897	1.29838359625396	0.0421419254646515
sample12	32788310	5847.38539780429	1010.20072964152	>MEG_3753|Multi-compound|Drug_and_biocide_resistance|Drug_and_biocide_MFS_efflux_pumps|MDTG	Multi compound resistance	Multi-compound	MDTG	94.0545004128819	21.159372419488	0.645332815856872	0.0209457108855945
sample12	32788310	5847.38539780429	1010.20072964152	>MEG_3754|Multi-compound|Drug_and_biocide_resistance|Drug_and_biocide_MFS_efflux_pumps|MDTG	Multi compound resistance	Multi-compound	MDTG	91.6597853014038	18.0718414533443	0.551167213355746	0.0178893569595394
sample12	32788310	5847.38539780429	1010.20072964152	>MEG_3755|Multi-compound|Drug_and_biocide_resistance|Drug_and_biocide_MFS_efflux_pumps|MDTH	Multi compound resistance	Multi-compound	MDTH	93.8809723386421	33.9681475272422	1.03598348091873	0.0336251464986528
sample12	32788310	5847.38539780429	1010.20072964152	>MEG_3756|Multi-compound|Drug_and_biocide_resistance|Drug_and_biocide_SMR_efflux_pumps|MDTI	Multi compound resistance	Multi-compound	MDTI	100	38.4363057324841	1.17225638443958	0.0380481864689639
sample12	32788310	5847.38539780429	1010.20072964152	>MEG_3757|Multi-compound|Drug_and_biocide_resistance|Drug_and_biocide_SMR_efflux_pumps|MDTJ	Multi compound resistance	Multi-compound	MDTJ	92	36.5857142857143	1.11581579793879	0.0362162817865881
sample12	32788310	5847.38539780429	1010.20072964152	>MEG_3758|Multi-compound|Drug_and_biocide_resistance|Drug_and_biocide_MATE_efflux_pumps|MDTK	Multi compound resistance	Multi-compound	MDTK	92.0471281296024	18.7113402061856	0.570671077776975	0.0185223982295335
sample12	32788310	5847.38539780429	1010.20072964152	>MEG_3759|Multi-compound|Drug_and_biocide_resistance|Drug_and_biocide_MATE_efflux_pumps|MDTK	Multi compound resistance	Multi-compound	MDTK	94.7717231222386	23.9837997054492	0.731474104808976	0.0237416178802009
sample12	32788310	5847.38539780429	1010.20072964152	>MEG_3764|Multi-compound|Drug_and_biocide_resistance|Drug_and_biocide_RND_efflux_pumps|MDTO	Multi compound resistance	Multi-compound	MDTO	93.467583497053	35.9356581532416	1.0959899474307	0.0355727897424838
sample12	32788310	5847.38539780429	1010.20072964152	>MEG_3948|Metals|Multi-metal_resistance|Multi-metal_resistance_regulator|MGTA	Metal resistance	Metals	MGTA	90.1902275270421	16.9436777321895	0.516759715038362	0.0167725851259304
sample12	32788310	5847.38539780429	1010.20072964152	>MEG_3998|Metals|Multi-metal_resistance|Multi-metal_resistance_protein|MNTH	Metal resistance	Metals	MNTH	92.0686835650041	33.2379394930499	1.0137131036351	0.0329023119047286
sample12	32788310	5847.38539780429	1010.20072964152	>MEG_3999|Metals|Multi-metal_resistance|Multi-metal_resistance_protein|MNTP	Metal resistance	Metals	MNTP	96.3702359346643	36.551724137931	1.11477914347922	0.0361826348619859
sample12	32788310	5847.38539780429	1010.20072964152	>MEG_399|Multi-compound|Drug_and_biocide_resistance|Drug_and_biocide_RND_efflux_pumps|ACRA	Multi compound resistance	Multi-compound	ACRA	98.5568760611205	43.7495755517827	1.33430407214592	0.0433078043482581
sample12	32788310	5847.38539780429	1010.20072964152	>MEG_39|Drugs|Aminoglycosides|Aminoglycoside_N-acetyltransferases|AAC3	Aminoglycosides	Drugs	AAC3	100	14.9276018099548	0.455272071355759	0.0147768669848931
sample12	32788310	5847.38539780429	1010.20072964152	>MEG_4000|Metals|Multi-metal_resistance|Multi-metal_resistance_protein|MNTR	Metal resistance	Metals	MNTR	100	39.6371681415929	1.20888109639054	0.0392369228991335
sample12	32788310	5847.38539780429	1010.20072964152	>MEG_4006|Metals|Multi-metal_resistance|Multi-metal_ABC_efflux_pumps|MODB	Metal resistance	Metals	MODB	92.8783382789317	13.1379821958457	0.400691044943936	0.0130053184583501
sample12	32788310	5847.38539780429	1010.20072964152	>MEG_4010|Metals|Multi-metal_resistance|Multi-metal_ABC_efflux_pumps|MODC	Metal resistance	Metals	MODC	91.0834132310642	18.9779482262704	0.578802269048645	0.0187863141150223
sample12	32788310	5847.38539780429	1010.20072964152	>MEG_4012|Metals|Multi-metal_resistance|Multi-metal_ABC_efflux_pumps|MODC	Metal resistance	Metals	MODC	100	43.8602846054334	1.33768055155735	0.0434173954922775
sample12	32788310	5847.38539780429	1010.20072964152	>MEG_401|Multi-compound|Drug_and_biocide_resistance|Drug_and_biocide_RND_efflux_pumps|ACRB	Multi compound resistance	Multi-compound	ACRB	95.0861518825782	38.5264837268666	1.17500669375355	0.0381374538707154
sample12	32788310	5847.38539780429	1010.20072964152	>MEG_4061|Drugs|Multi-drug_resistance|Multi-drug_ABC_efflux_pumps|MSBA	Multi-drug resistance	Drugs	MSBA	95.3837276399308	35.3502596653203	1.07813606938937	0.0349933024477863
sample12	32788310	5847.38539780429	1010.20072964152	>MEG_407|Multi-compound|Drug_and_biocide_and_metal_resistance|Drug_and_biocide_and_metal_RND_efflux_pumps|ACRD	Multi compound resistance	Multi-compound	ACRD	90.9619109102647	13.4183344092963	0.40924141589781	0.0132828397521133
sample12	32788310	5847.38539780429	1010.20072964152	>MEG_408|Multi-compound|Drug_and_biocide_resistance|Drug_and_biocide_RND_efflux_pumps|ACRE	Multi compound resistance	Multi-compound	ACRE	94.7460595446585	38.6374781085814	1.17839187529279	0.0382473274616345
sample12	32788310	5847.38539780429	1010.20072964152	>MEG_409|Multi-compound|Drug_and_biocide_resistance|Drug_and_biocide_RND_efflux_pumps|ACRF	Multi compound resistance	Multi-compound	ACRF	90.5147296859825	15.4441566850113	0.471026310444525	0.0152882058306291
sample12	32788310	5847.38539780429	1010.20072964152	>MEG_4103|Multi-compound|Drug_and_biocide_resistance|Drug_and_biocide_SMR_efflux_pumps|MVRC	Multi compound resistance	Multi-compound	MVRC	97.1608832807571	22.7003154574133	0.692329536271105	0.0224710939037518
sample12	32788310	5847.38539780429	1010.20072964152	>MEG_415|Multi-compound|Drug_and_biocide_resistance|Drug_and_biocide_RND_efflux_regulator|ACRS	Multi compound resistance	Multi-compound	ACRS	97.3724884080371	37.1576506955178	1.13325910043908	0.0367824429395368
sample12	32788310	5847.38539780429	1010.20072964152	>MEG_4160|Metals|Chromium_resistance|Chromium_resistance_protein|NFSA	Metal resistance	Metals	NFSA	100	42.2517680339462	1.28862292792603	0.0418251212795496
sample12	32788310	5847.38539780429	1010.20072964152	>MEG_4163|Metals|Sodium_resistance|Sodium_resistance_protein|NHAB	Metal resistance	Metals	NHAB	92.9286190793863	14.1861240827218	0.432657983370348	0.0140428764961948
sample12	32788310	5847.38539780429	1010.20072964152	>MEG_4164|Metals|Sodium_resistance|Sodium_resistance_protein|NHAB	Metal resistance	Metals	NHAB	95.6094364351245	16.6906946264744	0.5090440655976	0.0165221565741664
sample12	32788310	5847.38539780429	1010.20072964152	>MEG_4167|Metals|Nickel_resistance|Nickel_ABC_efflux_pumps|NIKA	Metal resistance	Metals	NIKA	94.3553559974343	36.2001282873637	1.10405593601389	0.0358345893297954
sample12	32788310	5847.38539780429	1010.20072964152	>MEG_4168|Metals|Nickel_resistance|Nickel_ABC_efflux_pumps|NIKB	Metal resistance	Metals	NIKB	93.6490850376749	16.9590958019376	0.517229945731804	0.0167878475082428
sample12	32788310	5847.38539780429	1010.20072964152	>MEG_4170|Metals|Nickel_resistance|Nickel_ABC_efflux_pumps|NIKC	Metal resistance	Metals	NIKC	94.6210268948655	19.6002444987775	0.597781480618473	0.0194023266106062
sample12	32788310	5847.38539780429	1010.20072964152	>MEG_5400|Drugs|betalactams|Penicillin_binding_protein|PBP2	Betalactams	Drugs	PBP2	97.2958642629905	39.5604453870626	1.20654115405956	0.039160974869916
sample12	32788310	5847.38539780429	1010.20072964152	>MEG_5416|Metals|Copper_resistance|Copper_resistance_protein|PCOA	Metal resistance	Metals	PCOA	98.1132075471698	41.7869034406215	1.27444517392392	0.0413649507612708
sample12	32788310	5847.38539780429	1010.20072964152	>MEG_5418|Metals|Copper_resistance|Copper_resistance_protein|PCOB	Metal resistance	Metals	PCOB	100	42.3851428571429	1.29269068326922	0.0419571493203964
sample12	32788310	5847.38539780429	1010.20072964152	>MEG_5420|Metals|Copper_resistance|Copper_resistance_protein|PCOC	Metal resistance	Metals	PCOC	95.3424657534246	39.758904109589	1.21259388207532	0.0393574296107445
sample12	32788310	5847.38539780429	1010.20072964152	>MEG_5422|Metals|Copper_resistance|Copper_resistance_protein|PCOD	Metal resistance	Metals	PCOD	94.6389496717724	38.8205689277899	1.18397590262474	0.0384285694800138
sample12	32788310	5847.38539780429	1010.20072964152	>MEG_5424|Metals|Copper_resistance|Copper_resistance_regulator|PCOR	Metal resistance	Metals	PCOR	100	36.7744360902256	1.12157156285962	0.0364030979301264
sample12	32788310	5847.38539780429	1010.20072964152	>MEG_5425|Metals|Copper_resistance|Copper_resistance_regulator|PCOS	Metal resistance	Metals	PCOS	97.5451263537906	38.8527075812274	1.18495608896059	0.0384603836061518
sample12	32788310	5847.38539780429	1010.20072964152	>MEG_5787|Metals|Multi-metal_resistance|Multi-metal_resistance_protein|PITA	Metal resistance	Metals	PITA	99.9326145552561	39.6495956873315	1.20926012006509	0.039249224954927
sample12	32788310	5847.38539780429	1010.20072964152	>MEG_57|Drugs|Aminoglycosides|Aminoglycoside_N-acetyltransferases|AAC3	Aminoglycosides	Drugs	AAC3	95.814479638009	11.6798642533937	0.356220380171886	0.0115619241905897
sample12	32788310	5847.38539780429	1010.20072964152	>MEG_5801|Drugs|Cationic_antimicrobial_peptides|Lipid_A_modification|PMRF	Cationic antimicrobial peptides	Drugs	PMRF	95.4879328436516	35.2791185729276	1.0759663603561	0.0349228797186145
sample12	32788310	5847.38539780429	1010.20072964152	>MEG_5802|Multi-compound|Drug_and_metal_resistance|Drug_and_metal_MFS_efflux_pumps|PMRG	Multi compound resistance	Multi-compound	PMRG	100	9.01016949152542	0.274798228134522	0.00891918727352606
sample12	32788310	5847.38539780429	1010.20072964152	>MEG_5813|Metals|Arsenic_resistance|Arsenic_resistance_protein|PSTA	Metal resistance	Metals	PSTA	91.3142857142857	30.2594285714286	0.922872468005474	0.0299538771687151
sample12	32788310	5847.38539780429	1010.20072964152	>MEG_5814|Metals|Arsenic_resistance|Arsenic_resistance_protein|PSTB	Metal resistance	Metals	PSTB	98.5488126649076	40.5751978891821	1.23748976050251	0.0401654806798451
sample12	32788310	5847.38539780429	1010.20072964152	>MEG_5815|Metals|Arsenic_resistance|Arsenic_resistance_protein|PSTC	Metal resistance	Metals	PSTC	96.6101694915254	35.051906779661	1.06903670178978	0.0346979622476608
sample12	32788310	5847.38539780429	1010.20072964152	>MEG_5816|Metals|Arsenic_resistance|Arsenic_resistance_protein|PSTS	Metal resistance	Metals	PSTS	98.1463414634146	19.1551219512195	0.584205832847729	0.0189616987883357
sample12	32788310	5847.38539780429	1010.20072964152	>MEG_5829|Multi-compound|Drug_and_biocide_resistance|Drug_and_biocide_SMR_efflux_pumps|QACEDELTA1	Multi compound resistance	Multi-compound	QACEDELTA1	99.6987951807229	11.6536144578313	0.355419796196612	0.0115359394582567
sample12	32788310	5847.38539780429	1010.20072964152	>MEG_5830|Multi-compound|Drug_and_biocide_resistance|Drug_and_biocide_SMR_efflux_pumps|QACEDELTA1	Multi compound resistance	Multi-compound	QACEDELTA1	90.0602409638554	5.21385542168675	0.159015680335057	0.00516120734097759
sample12	32788310	5847.38539780429	1010.20072964152	>MEG_5831|Multi-compound|Drug_and_biocide_resistance|Drug_and_biocide_SMR_efflux_pumps|QACEDELTA1	Multi compound resistance	Multi-compound	QACEDELTA1	90.9638554216867	6.09036144578313	0.185747952419113	0.00602886264786637
sample12	32788310	5847.38539780429	1010.20072964152	>MEG_6050|Metals|Multi-metal_resistance|Multi-metal_resistance_regulator|RCNR	Metal resistance	Metals	RCNR	100	43.5097276264591	1.32698902829878	0.04307037834144
sample12	32788310	5847.38539780429	1010.20072964152	>MEG_6082|Multi-compound|Drug_and_biocide_and_metal_resistance|Drug_and_biocide_and_metal_RND_efflux_pumps|ROBA	Multi compound resistance	Multi-compound	ROBA	97.423887587822	34.7049180327869	1.05845400488122	0.0343544772978952
sample12	32788310	5847.38539780429	1010.20072964152	>MEG_6141|Biocides|Multi-biocide_resistance|Multi-biocide_resistance_regulator|RPOS	Biocide resistance	Biocides	RPOS	97.5320829220138	45.93385982231	1.40092184752157	0.0454700323158645
sample12	32788310	5847.38539780429	1010.20072964152	>MEG_6176|Drugs|Multi-drug_resistance|Multi-drug_RND_efflux_pumps|SDIA	Multi-drug resistance	Drugs	SDIA	90.2404526166902	4.3012729844413	0.131183125462743	0.00425783991065581
sample12	32788310	5847.38539780429	1010.20072964152	>MEG_6503|Metals|Multi-metal_resistance|Multi-metal_RND_efflux_pumps|SILE	Metal resistance	Metals	SILE	100	47.0793269230769	1.43585707598461	0.0466039328043084
sample12	32788310	5847.38539780429	1010.20072964152	>MEG_6515|Multi-compound|Biocide_and_metal_resistance|Biocide_and_metal_ABC_efflux_pumps|SITC	Multi compound resistance	Multi-compound	SITC	97.9881656804734	6.2094674556213	0.189380527865611	0.00614676595791489
sample12	32788310	5847.38539780429	1010.20072964152	>MEG_6540|Biocides|Peroxide_resistance|peroxide_resistance_protein|SODA	Biocide resistance	Biocides	SODA	91.404958677686	15.099173553719	0.460504782153121	0.0149467062442897
sample12	32788310	5847.38539780429	1010.20072964152	>MEG_6543|Biocides|Peroxide_resistance|peroxide_resistance_protein|SODA	Biocide resistance	Biocides	SODA	99.2647058823529	11.0772058823529	0.337840098570281	0.0109653512983343
sample12	32788310	5847.38539780429	1010.20072964152	>MEG_6545|Biocides|Peroxide_resistance|peroxide_resistance_protein|SODB	Biocide resistance	Biocides	SODB	98.0565371024735	38.2120141342756	1.16541578795234	0.0378261597057403
sample12	32788310	5847.38539780429	1010.20072964152	>MEG_6549|Biocides|Multi-biocide_resistance|Multi-biocide_resistance_regulator|SOXRB	Biocide resistance	Biocides	SOXRB	99.3318485523385	22.5768374164811	0.68856361967058	0.022348862710179
sample12	32788310	5847.38539780429	1010.20072964152	>MEG_6550|Biocides|Multi-biocide_resistance|Multi-biocide_resistance_regulator|SOXRB	Biocide resistance	Biocides	SOXRB	99.109131403118	14.6948775055679	0.448174288506115	0.0145464926666431
sample12	32788310	5847.38539780429	1010.20072964152	>MEG_6551|Multi-compound|Drug_and_biocide_and_metal_resistance|Drug_and_biocide_and_metal_resistance_regulator|SOXS	Multi compound resistance	Multi-compound	SOXS	100	40.4707792207792	1.23430512950436	0.0400621164024902
sample12	32788310	5847.38539780429	1010.20072964152	>MEG_65|Drugs|Aminoglycosides|Aminoglycoside_N-acetyltransferases|AAC3	Aminoglycosides	Drugs	AAC3	100	15.0462232243517	0.458889867283545	0.0148942905928122
sample12	32788310	5847.38539780429	1010.20072964152	>MEG_6655|Multi-compound|Biocide_and_metal_resistance|Biocide_and_metal_resistance_protein|TEHA	Multi compound resistance	Multi-compound	TEHA	95.1893551688843	41.7574206755374	1.27354598866295	0.0413357657050547
sample12	32788310	5847.38539780429	1010.20072964152	>MEG_6656|Multi-compound|Biocide_and_metal_resistance|Biocide_and_metal_resistance_protein|TEHB	Multi compound resistance	Multi-compound	TEHB	94.1176470588235	34.9307958477509	1.06534297887725	0.034578074260693
sample12	32788310	5847.38539780429	1010.20072964152	>MEG_6962|Metals|Tellurium_resistance|Tellurium_resistance_protein|TERZ	Metal resistance	Metals	TERZ	98.0565371024735	42.9982332155477	1.31138912665971	0.0425640488606714
sample12	32788310	5847.38539780429	1010.20072964152	>MEG_7050|Drugs|Tetracyclines|Tetracycline_resistance_MFS_efflux_pumps|TETB	Tetracyclines	Drugs	TETB	90.7778668805132	4.6271050521251	0.141120571695373	0.00458038181556952
sample12	32788310	5847.38539780429	1010.20072964152	>MEG_7056|Drugs|Tetracyclines|Tetracycline_resistance_MFS_efflux_pumps|TETC	Tetracyclines	Drugs	TETC	91.7446808510638	4.39744680851064	0.134116299635774	0.00435304259785191
sample12	32788310	5847.38539780429	1010.20072964152	>MEG_7057|Drugs|Tetracyclines|Tetracycline_resistance_MFS_efflux_pumps|TETC	Tetracyclines	Drugs	TETC	95.4042553191489	5.10468085106383	0.15568600062229	0.00505313518519756
sample12	32788310	5847.38539780429	1010.20072964152	>MEG_7058|Drugs|Tetracyclines|Tetracycline_resistance_MFS_efflux_pumps|TETC	Tetracyclines	Drugs	TETC	98.2127659574468	6.13617021276596	0.187145059100818	0.0060742088504959
sample12	32788310	5847.38539780429	1010.20072964152	>MEG_7059|Drugs|Tetracyclines|Tetracycline_resistance_MFS_efflux_pumps|TETC	Tetracyclines	Drugs	TETC	100	7.88936170212766	0.240615075986767	0.00780969709349472
sample12	32788310	5847.38539780429	1010.20072964152	>MEG_7062|Drugs|Tetracyclines|Tetracycline_resistance_MFS_efflux_pumps|TETC	Tetracyclines	Drugs	TETC	96.2553191489362	6.50468085106383	0.198384145174418	0.006438998369534
sample12	32788310	5847.38539780429	1010.20072964152	>MEG_7064|Drugs|Tetracyclines|Tetracycline_resistance_MFS_efflux_pumps|TETC	Tetracyclines	Drugs	TETC	93.6479128856624	4.52087114337568	0.137880578272429	0.00447522062766668
sample12	32788310	5847.38539780429	1010.20072964152	>MEG_7066|Drugs|Tetracyclines|Tetracycline_resistance_MFS_efflux_pumps|TETC	Tetracyclines	Drugs	TETC	95.9001782531194	5.11319073083779	0.155945540677082	0.00506155913454174
sample12	32788310	5847.38539780429	1010.20072964152	>MEG_7067|Drugs|Tetracyclines|Tetracycline_resistance_MFS_efflux_pumps|TETC	Tetracyclines	Drugs	TETC	95.4042553191489	4.28	0.130534327630793	0.00423678173497141
sample12	32788310	5847.38539780429	1010.20072964152	>MEG_7265|Biocides|Multi-biocide_resistance|Multi-biocide_RND_efflux_pump|TOLC	Biocide resistance	Biocides	TOLC	90.4761904761905	9.15873015873016	0.279329131593856	0.00906624781589713
sample12	32788310	5847.38539780429	1010.20072964152	>MEG_729|Drugs|betalactams|Penicillin_binding_protein|AMPH	Betalactams	Drugs	AMPH	96.6725043782837	37.9973730297723	1.15886951873312	0.0376136859881857
sample12	32788310	5847.38539780429	1010.20072964152	>MEG_7811|Metals|Iron_resistance|Iron_resistance_protein|YBTP	Metal resistance	Metals	YBTP	94.8517067711248	38.0861779518747	1.16157795116231	0.0377015941825639
sample12	32788310	5847.38539780429	1010.20072964152	>MEG_7812|Metals|Iron_resistance|Iron_resistance_protein|YBTQ	Metal resistance	Metals	YBTQ	95.0195858981533	40.6329043088976	1.23924972982437	0.0402226043959763
sample12	32788310	5847.38539780429	1010.20072964152	>MEG_7813|Multi-compound|Biocide_and_metal_resistance|Biocide_and_metal_resistance_protein|YCHH	Multi compound resistance	Multi-compound	YCHH	100	37.6121673003802	1.14712125450748	0.0372323699605
sample12	32788310	5847.38539780429	1010.20072964152	>MEG_7818|Biocides|Peroxide_resistance|peroxide_resistance_protein|YDEI	Biocide resistance	Biocides	YDEI	90.4509283819629	8.95490716180371	0.273112800318275	0.00886448296763893
sample12	32788310	5847.38539780429	1010.20072964152	>MEG_7819|Biocides|Multi-biocide_resistance|Multi-biocide_resistance_regulator|YDEO	Biocide resistance	Biocides	YDEO	91.1528150134048	31.1313672922252	0.949465443392026	0.030817011291679
sample12	32788310	5847.38539780429	1010.20072964152	>MEG_7820|Biocides|Acid_resistance|Acid_resistance_protein|YDEP	Biocide resistance	Biocides	YDEP	91.2985865724382	33.7831272084806	1.03034060640761	0.0334419944642771
sample12	32788310	5847.38539780429	1010.20072964152	>MEG_7831|Multi-compound|Biocide_and_metal_resistance|Biocide_and_metal_resistance_protein|YGIW	Multi compound resistance	Multi-compound	YGIW	100	38.9257294429708	1.18718315896644	0.0385326681131817
sample12	32788310	5847.38539780429	1010.20072964152	>MEG_7832|Metals|Multi-metal_resistance|Multi-metal_resistance_protein|YGJH	Metal resistance	Metals	YGJH	97.0627503337784	32.5954606141522	0.994118349318772	0.0322663206011729
sample12	32788310	5847.38539780429	1010.20072964152	>MEG_7833|Multi-compound|Biocide_and_metal_resistance|Biocide_and_metal_resistance_protein|YHCN	Multi compound resistance	Multi-compound	YHCN	100	35.5117056856187	1.08305995904085	0.0351531182304929
sample12	32788310	5847.38539780429	1010.20072964152	>MEG_7834|Multi-compound|Biocide_and_metal_resistance|Biocide_and_metal_resistance_protein|YHCN	Multi compound resistance	Multi-compound	YHCN	93.1451612903226	16.8467741935484	0.513804285537998	0.01667666009262
sample12	32788310	5847.38539780429	1010.20072964152	>MEG_7837|Biocides|Multi-biocide_resistance|Multi-biocide_resistance_protein|YJCG	Biocide resistance	Biocides	YJCG	92.1664626682986	30.5844553243574	0.932785353205377	0.0302756218907212
sample12	32788310	5847.38539780429	1010.20072964152	>MEG_7841|Multi-compound|Biocide_and_metal_resistance|Biocide_and_metal_resistance_protein|YODB	Multi compound resistance	Multi-compound	YODB	100	43.8160377358491	1.33633108067629	0.0433735954154354
sample12	32788310	5847.38539780429	1010.20072964152	>MEG_7849|Metals|Multi-metal_resistance|Multi-metal_resistance_protein|ZINT	Metal resistance	Metals	ZINT	94.488188976378	33.9275590551181	1.03474558631165	0.0335849678777776
sample12	32788310	5847.38539780429	1010.20072964152	>MEG_7851|Metals|Zinc_resistance|Zinc_resistance_protein|ZITB	Metal resistance	Metals	ZITB	99.6760259179266	32.3963282937365	0.988045077460122	0.0320691990642618
sample12	32788310	5847.38539780429	1010.20072964152	>MEG_7857|Metals|Zinc_resistance|Zinc_resistance_protein|ZNUB	Metal resistance	Metals	ZNUB	93.1034482758621	9.29885057471264	0.283602618576945	0.00920495333438573
sample12	32788310	5847.38539780429	1010.20072964152	>MEG_7858|Metals|Zinc_resistance|Zinc_resistance_protein|ZNUB	Metal resistance	Metals	ZNUB	93.8961038961039	31.4194805194805	0.958252514981117	0.0311022152306601
sample12	32788310	5847.38539780429	1010.20072964152	>MEG_7859|Metals|Zinc_resistance|Zinc_resistance_protein|ZNUC	Metal resistance	Metals	ZNUC	90.1351351351351	31.6986486486486	0.966766772933666	0.0313785643966988
sample12	32788310	5847.38539780429	1010.20072964152	>MEG_7862|Metals|Zinc_resistance|Zinc_resistance_regulator|ZRAR	Metal resistance	Metals	ZRAR	92.6717557251908	19.918320610687	0.60748238047911	0.0197171908772578
sample12	32788310	5847.38539780429	1010.20072964152	>MEG_7866|Multi-compound|Biocide_and_metal_resistance|Biocide_and_metal_resistance_protein|ZUPT	Multi compound resistance	Multi-compound	ZUPT	90.5013192612137	15.0501319261214	0.459009077507239	0.0148981598255844
sample12	32788310	5847.38539780429	1010.20072964152	>MEG_8700|Multi-compound|Biocide_and_metal_resistance|Biocide_and_metal_ABC_efflux_pumps|SITABCD	Multi compound resistance	Multi-compound	SITABCD	98.8963113563753	69.0261399941911	2.10520578810531	0.068329132982002
sample2	32791214	4431.66459480489	891.825545193118	>MEG_1016|Drugs|Aminoglycosides|Aminoglycoside_O-phosphotransferases|APH2-DPRIME	Aminoglycosides	Drugs	APH2-DPRIME	100	14.9062901155327	0.454581831448288	0.0167143565194748
sample2	32791214	4431.66459480489	891.825545193118	>MEG_1039|Drugs|Aminoglycosides|Aminoglycoside_O-phosphotransferases|APH3-DPRIME	Aminoglycosides	Drugs	APH3-DPRIME	99.1014120667522	13.0718870346598	0.398639923323968	0.0146574485392535
sample2	32791214	4431.66459480489	891.825545193118	>MEG_1040|Drugs|Aminoglycosides|Aminoglycoside_O-phosphotransferases|APH3-DPRIME	Aminoglycosides	Drugs	APH3-DPRIME	100	12.2541720154044	0.373702907596052	0.0137405483409323
sample2	32791214	4431.66459480489	891.825545193118	>MEG_1229|Multi-compound|Drug_and_biocide_resistance|Drug_and_biocide_MATE_efflux_pumps|BEXA	Multi compound resistance	Multi-compound	BEXA	94.8328267477204	11.1671732522796	0.340553821895086	0.0125217014835132
sample2	32791214	4431.66459480489	891.825545193118	>MEG_1298|Drugs|betalactams|Penicillin_binding_protein_regulator|BLAR	Betalactams	Drugs	BLAR	99.5469988674972	7.17440543601359	0.218790479547771	0.00804462876700849
sample2	32791214	4431.66459480489	891.825545193118	>MEG_1638|Drugs|betalactams|Class_A_betalactamases|CBP	Betalactams	Drugs	CBP	97.9143798024149	5.09989023051592	0.155526118383904	0.00571848413403719
sample2	32791214	4431.66459480489	891.825545193118	>MEG_1647|Drugs|betalactams|Class_A_betalactamases|CEPA	Betalactams	Drugs	CEPA	93.9120631341601	5.53551296505073	0.168810857842919	0.00620694596032463
sample2	32791214	4431.66459480489	891.825545193118	>MEG_1651|Drugs|betalactams|Class_A_betalactamases|CEPA	Betalactams	Drugs	CEPA	90.4171364148816	5.2423900789177	0.15987179001417	0.00587826857749685
sample2	32791214	4431.66459480489	891.825545193118	>MEG_1685|Drugs|Multi-drug_resistance|MDR_23S_ribosomal_RNA_methyltransferase|CFRC	Multi-drug resistance	Drugs	CFRC	91.5603532875368	23.4651619234544	0.715592961073487	0.0263113812448299
sample2	32791214	4431.66459480489	891.825545193118	>MEG_4547|Drugs|betalactams|Class_D_betalactamases|OXA	Betalactams	Drugs	OXA	93.1034482758621	5.41256157635468	0.165061335525872	0.00606908111740916
sample2	32791214	4431.66459480489	891.825545193118	>MEG_4726|Drugs|betalactams|Class_D_betalactamases|OXA	Betalactams	Drugs	OXA	96.1822660098522	12	0.365951684496951	0.0134555463954573
sample2	32791214	4431.66459480489	891.825545193118	>MEG_7183|Drugs|Tetracyclines|Tetracycline_resistance_ribosomal_protection_proteins|TETQ	Tetracyclines	Drugs	TETQ	96.2303664921466	6.55340314136126	0.199852409897397	0.00734830166806017
sample2	32791214	4431.66459480489	891.825545193118	>MEG_7219|Drugs|Tetracyclines|Tetracycline_resistance_ribosomal_protection_proteins|TETW	Tetracyclines	Drugs	TETW	95.1680672268908	5.77678571428571	0.176168705260065	0.00647748401626553
sample2	32791214	4431.66459480489	891.825545193118	>MEG_7221|Drugs|Tetracyclines|Tetracycline_resistance_ribosomal_protection_proteins|TETW	Tetracyclines	Drugs	TETW	95.2731092436975	3.65861344537815	0.111572979438277	0.0041023869131108
sample2	32791214	4431.66459480489	891.825545193118	>MEG_7222|Drugs|Tetracyclines|Tetracycline_resistance_ribosomal_protection_proteins|TETW	Tetracyclines	Drugs	TETW	91.1239495798319	2.8734243697479	0.0876278740319861	0.00322195791008171
sample2	32791214	4431.66459480489	891.825545193118	>MEG_7850|Metals|Multi-metal_resistance|Multi-metal_resistance_protein|ZIPB	Metal resistance	Metals	ZIPB	95.0765864332604	177.691466083151	5.41887427782183	0.199244647163222
sample3	32791298	4513.82134833067	953.481285518922	>MEG_1000|Drugs|Aminoglycosides|Aminoglycoside_O-nucleotidyltransferases|ANT6	Aminoglycosides	Drugs	ANT6	99.2924528301887	3.64504716981132	0.111158977903568	0.0038228827614876
sample3	32791298	4513.82134833067	953.481285518922	>MEG_1004|Drugs|Aminoglycosides|Aminoglycoside_O-nucleotidyltransferases|ANT9	Aminoglycosides	Drugs	ANT9	97.2292191435768	3.75566750629723	0.114532444134942	0.00393890007421934
sample3	32791298	4513.82134833067	953.481285518922	>MEG_1016|Drugs|Aminoglycosides|Aminoglycoside_O-phosphotransferases|APH2-DPRIME	Aminoglycosides	Drugs	APH2-DPRIME	100	4.64826700898588	0.141753065370754	0.00487504797375872
sample3	32791298	4513.82134833067	953.481285518922	>MEG_1039|Drugs|Aminoglycosides|Aminoglycoside_O-phosphotransferases|APH3-DPRIME	Aminoglycosides	Drugs	APH3-DPRIME	92.811296534018	4.04621309370988	0.123392892032206	0.00424362088188
sample3	32791298	4513.82134833067	953.481285518922	>MEG_2833|Drugs|MLS|23S_rRNA_methyltransferases|ERMF	Mls	Drugs	ERMF	100	5.56305732484076	0.169650415327895	0.00583446933812983
sample3	32791298	4513.82134833067	953.481285518922	>MEG_3641|Drugs|MLS|MLS_resistance_ABC_efflux_pumps|LSA	Mls	Drugs	LSA	98.7066031313819	4.28386657590197	0.130640347811239	0.00449286906933944
sample3	32791298	4513.82134833067	953.481285518922	>MEG_6166|Drugs|Nucleosides|Streptothricin_acetyltransferase|SAT	Nucleosides	Drugs	SAT	99.6204933586338	4.26185958254269	0.12996922483955	0.00446978839256737
sample3	32791298	4513.82134833067	953.481285518922	>MEG_7845|Metals|Zinc_resistance|Zinc_resistance_protein|ZEVA	Metal resistance	Metals	ZEVA	90.0826446280992	7.50909090909091	0.228996452323751	0.00787544655897904
sample3	32791298	4513.82134833067	953.481285518922	>MEG_7850|Metals|Multi-metal_resistance|Multi-metal_resistance_protein|ZIPB	Metal resistance	Metals	ZIPB	100	171.533916849015	5.23108041801259	0.17990276207221
sample3	32791298	4513.82134833067	953.481285518922	>MEG_8230|Drugs|Lipopeptides|Colistin-resistant_mutant|LPSA	Lipopeptides	Drugs	LPSA	90.0662251655629	8.62119205298013	0.262910972690991	0.00904180520783703
sample4	32790072	5244.59235028543	1073.43116234354	>MEG_2768|Drugs|MLS|23S_rRNA_methyltransferases|ERM	Mls	Drugs	ERM	90.4827586206897	5.75586206896552	0.17553673163528	0.00536211568182834
sample4	32790072	5244.59235028543	1073.43116234354	>MEG_3295|Drugs|Mupirocin|Mupirocin-resistant_isoleucyl-tRNA_synthetase|ILES	Mupirocin	Drugs	ILES	93.9842805320435	68.604292623942	2.09222756887944	0.0639112176268141
sample4	32790072	5244.59235028543	1073.43116234354	>MEG_4003|Metals|Multi-metal_resistance|Multi-metal_ABC_efflux_pumps|MODA	Metal resistance	Metals	MODA	100	8.52518891687657	0.259992991685916	0.00794199871956781
sample4	32790072	5244.59235028543	1073.43116234354	>MEG_4007|Metals|Multi-metal_resistance|Multi-metal_ABC_efflux_pumps|MODB	Metal resistance	Metals	MODB	100	7.66180758017493	0.233662420142747	0.00713767947955553
sample4	32790072	5244.59235028543	1073.43116234354	>MEG_4011|Metals|Multi-metal_resistance|Multi-metal_ABC_efflux_pumps|MODC	Metal resistance	Metals	MODC	100	9.09249329758713	0.277294093699676	0.0084704950038307
sample4	32790072	5244.59235028543	1073.43116234354	>MEG_7322|Metals|Multi-metal_resistance|Multi-metal_ABC_efflux_regulator|TUNR	Metal resistance	Metals	TUNR	99.4147157190635	6.438127090301	0.196343792422932	0.00599770839170081
sample4	32790072	5244.59235028543	1073.43116234354	>MEG_7850|Metals|Multi-metal_resistance|Multi-metal_resistance_protein|ZIPB	Metal resistance	Metals	ZIPB	96.9365426695842	25.8665207877462	0.788852210746782	0.024097046643656
sample4	32790072	5244.59235028543	1073.43116234354	>MEG_8674|Drugs|Rifampin|Rifampin-resistant_beta-subunit_of_RNA_polymerase_RpoB|RPOB	Rifampin	Drugs	RPOB	100	38.1833568406206	1.16447920091852	0.0355713139138404
sample9	32785974	7182.84418381451	983.729847258829	>MEG_1016|Drugs|Aminoglycosides|Aminoglycoside_O-phosphotransferases|APH2-DPRIME	Aminoglycosides	Drugs	APH2-DPRIME	100	16	0.488013563360966	0.016264627981538
sample9	32785974	7182.84418381451	983.729847258829	>MEG_1039|Drugs|Aminoglycosides|Aminoglycoside_O-phosphotransferases|APH3-DPRIME	Aminoglycosides	Drugs	APH3-DPRIME	96.790757381258	12.599486521181	0.3842950196075	0.0128078725640882
sample9	32785974	7182.84418381451	983.729847258829	>MEG_1040|Drugs|Aminoglycosides|Aminoglycoside_O-phosphotransferases|APH3-DPRIME	Aminoglycosides	Drugs	APH3-DPRIME	100	10.0693196405648	0.307122784900788	0.0102358586238113
sample9	32785974	7182.84418381451	983.729847258829	>MEG_1229|Multi-compound|Drug_and_biocide_resistance|Drug_and_biocide_MATE_efflux_pumps|BEXA	Multi compound resistance	Multi-compound	BEXA	93.5410334346505	5.87006079027356	0.179041830212931	0.00596714718642575
sample9	32785974	7182.84418381451	983.729847258829	>MEG_1298|Drugs|betalactams|Penicillin_binding_protein_regulator|BLAR	Betalactams	Drugs	BLAR	100	14.8708946772367	0.453574893862744	0.015116848104868
sample9	32785974	7182.84418381451	983.729847258829	>MEG_1556|Drugs|Phenicol|Chloramphenicol_acetyltransferases|CAT	Phenicol	Drugs	CAT	90.527950310559	19.4270186335404	0.592540536802121	0.0197483269290587
sample9	32785974	7182.84418381451	983.729847258829	>MEG_1638|Drugs|betalactams|Class_A_betalactamases|CBP	Betalactams	Drugs	CBP	100	12.7332601536773	0.388375228799891	0.0129438587119814
sample9	32785974	7182.84418381451	983.729847258829	>MEG_1685|Drugs|Multi-drug_resistance|MDR_23S_ribosomal_RNA_methyltransferase|CFRC	Multi-drug resistance	Drugs	CFRC	100	95.5642787046124	2.91479151129115	0.0971448400909081
sample9	32785974	7182.84418381451	983.729847258829	>MEG_3610|Drugs|MLS|Lincosamide_nucleotidyltransferases|LNUC	Mls	Drugs	LNUC	93.1106471816284	41.2275574112735	1.25747545005902	0.0419094302426163
sample9	32785974	7182.84418381451	983.729847258829	>MEG_395|Drugs|betalactams|Class_A_betalactamases|ACI	Betalactams	Drugs	ACI	100	14.3766388557807	0.438499672322704	0.0146144176633873
sample9	32785974	7182.84418381451	983.729847258829	>MEG_6991|Drugs|Tetracyclines|Tetracycline_resistance_ribosomal_protection_proteins|TET40	Tetracyclines	Drugs	TET40	93.0290456431535	4.87966804979253	0.148834012062369	0.00496037409395452
sample9	32785974	7182.84418381451	983.729847258829	>MEG_7219|Drugs|Tetracyclines|Tetracycline_resistance_ribosomal_protection_proteins|TETW	Tetracyclines	Drugs	TETW	98.0042016806723	5.58245798319328	0.170269700793189	0.00567478764495033
sample9	32785974	7182.84418381451	983.729847258829	>MEG_7220|Drugs|Tetracyclines|Tetracycline_resistance_ribosomal_protection_proteins|TETW	Tetracyclines	Drugs	TETW	90.4411764705882	4.5	0.137253814695272	0.00457442661980755
sample9	32785974	7182.84418381451	983.729847258829	>MEG_7221|Drugs|Tetracyclines|Tetracycline_resistance_ribosomal_protection_proteins|TETW	Tetracyclines	Drugs	TETW	94.0126050420168	4.58245798319328	0.139768853083129	0.00465824839610421
sample9	32785974	7182.84418381451	983.729847258829	>MEG_7222|Drugs|Tetracyclines|Tetracycline_resistance_ribosomal_protection_proteins|TETW	Tetracyclines	Drugs	TETW	92.0693277310924	4.73371848739496	0.144382426686331	0.00481201063542547
sample9	32785974	7182.84418381451	983.729847258829	>MEG_7227|Drugs|Tetracyclines|Tetracycline_resistance_ribosomal_protection_proteins|TETW	Tetracyclines	Drugs	TETW	97.2689075630252	4.79726890756303	0.146320768373788	0.00487661213180697
sample9	32785974	7182.84418381451	983.729847258829	>MEG_7229|Drugs|Tetracyclines|Tetracycline_resistance_ribosomal_protection_proteins|TETW	Tetracyclines	Drugs	TETW	96.0437272254034	7.51795939614784	0.229304134632323	0.00764230079741577
sample9	32785974	7182.84418381451	983.729847258829	>MEG_7233|Drugs|Tetracyclines|Tetracycline_resistance_ribosomal_protection_proteins|TETW	Tetracyclines	Drugs	TETW	95.5882352941177	4.67489495798319	0.142588259173975	0.00475221420902276
