# Supplementary material for: BugBuster: a novel automatic and reproducible workflow for metagenomic data analysis
Source: Bioinform Adv. 2025 Jun 26;5(1):vbaf152. doi: 10.1093/bioadv/vbaf152 (PMC12255886; doi:10.1093/bioadv/vbaf152)
Supplement: vbaf152_Supplementary_Data [file vbaf152_supplementary_data.zip › Table_S2.csv]

sample	nRead	n16S	nCell	GeneIdx	Drug_resistance	Gen	PercentGeneCovered	AverageKMerDepth	CPM_ARGs	copies_per_cell
sample0	32790970	3727.43478654063	939.114045721936	NA	NA	NA	NA	NA	NA	NA
sample1	32791782	3727.18922170812	858.283839610906	>1219|I548M;R505K|ARO:3004563|Clostridioides difficile rpoB with mutation conferring resistance to rifampicin|MEG_6095|Drugs|Rifampin|Rifampin-resistant_beta-subunit_of_RNA_polymerase_RpoB|RPOB|RequiresSNPConfirmation|NA|NA|NA|NA|NA|NA|NA|wt_coherence=TRUE	Rifamycin	rpoB	90.6199021207178	11.6655791190865	0.355747031957167	0.0135917496994641
sample1	32791782	3727.18922170812	858.283839610906	>1220|L487F;H502Y|ARO:3004563|Clostridioides difficile rpoB with mutation conferring resistance to rifampicin|MEG_6095|Drugs|Rifampin|Rifampin-resistant_beta-subunit_of_RNA_polymerase_RpoB|RPOB|RequiresSNPConfirmation|NA|NA|NA|NA|NA|NA|NA|wt_coherence=TRUE	Rifamycin	rpoB	90.6199021207178	11.8507340946166	0.361393415417821	0.0138074766734383
sample1	32791782	3727.18922170812	858.283839610906	>1223|E448K;Q444E;E443Q;L297F|ARO:3003889|Escherichia coli GlpT with mutation conferring resistance to fosfomycin|MEG_3144|Drugs|Fosfomycin|Fosfomycin_target_mutation|GLPT|RequiresSNPConfirmation|NA|NA|NA|NA|NA|NA|NA|wt_coherence=TRUE	Fosfomycin	GlpT	81.651376146789	1.79357798165138	0.0546959595441131	0.00208972591452319
sample1	32791782	3727.18922170812	858.283839610906	>126|A376S|ARO:3003368|Escherichia coli EF-Tu mutants conferring resistance to kirromycin|MEG_7302|Drugs|Elfamycins|EF-Tu_inhibition|TUFAB|RequiresSNPConfirmation|Escherichia|WP_000031783.1|376|tufA_A376S|POLYKETIDE|KIRROMYCIN|Escherichia_kirromycin_resistant_TufA|wt_coherence=TRUE	Kirromycin	EF-Tu	80.4232804232804	35.2037037037037	1.0735526268046	0.0410163888436522
sample1	32791782	3727.18922170812	858.283839610906	>128|E379K|ARO:3003368|Escherichia coli EF-Tu mutants conferring resistance to kirromycin|MEG_7302|Drugs|Elfamycins|EF-Tu_inhibition|TUFAB|RequiresSNPConfirmation|Escherichia|WP_000031783.1|379|tufA_E379K|POLYKETIDE|KIRROMYCIN|Escherichia_kirromycin_resistant_TufA|wt_coherence=TRUE	Kirromycin	EF-Tu	81.4814814814815	35.2698412698413	1.07556952134658	0.041093446762123
sample1	32791782	3727.18922170812	858.283839610906	>130|A376T|ARO:3003368|Escherichia coli EF-Tu mutants conferring resistance to kirromycin|MEG_7302|Drugs|Elfamycins|EF-Tu_inhibition|TUFAB|RequiresSNPConfirmation|Escherichia|WP_000031783.1|376|tufA_A376T|POLYKETIDE|KIRROMYCIN|Escherichia_kirromycin_resistant_TufA|wt_coherence=TRUE	Kirromycin	EF-Tu	81.2169312169312	23.3650793650794	0.712528503790351	0.027223021437374
sample1	32791782	3727.18922170812	858.283839610906	>132|R234F|ARO:3003369|Escherichia coli EF-Tu mutants conferring resistance to Pulvomycin|MEG_7301|Drugs|Elfamycins|EF-Tu_inhibition|TUFAB|RequiresSNPConfirmation|NA|NA|NA|NA|NA|NA|NA|wt_coherence=TRUE	Pulvomycin	EF-Tu	87.0229007633588	39.1882951653944	1.19506451846363	0.0456588990224493
sample1	32791782	3727.18922170812	858.283839610906	>1476|G81D|NA|NA|NA|NA|NA|NA|NA|NA|Escherichia|WP_001281243.1|81|gyrA_G81D|QUINOLONE|CIPROFLOXACIN|Escherichia_ciprofloxacin_resistant_GyrA|wt_coherence=TRUE	Quinolone	gyrA	80.3944315545244	4.66241299303944	0.142182361209874	0.00543225070525981
sample1	32791782	3727.18922170812	858.283839610906	>178|R687H|ARO:3003288|Escherichia coli rpoB mutants conferring resistance to rifampicin|MEG_6094|Drugs|Rifampin|Rifampin-resistant_beta-subunit_of_RNA_polymerase_RpoB|RPOB|RequiresSNPConfirmation|Escherichia|WP_000263098.1|687|rpoB_R687H|RIFAMYCIN|RIFAMYCIN|Escherichia_rifamycin_resistant_RpoB|wt_coherence=TRUE	Rifamycin	rpoB	86.1236802413273	6.29034690799397	0.191826931149822	0.00732898211254406
sample1	32791782	3727.18922170812	858.283839610906	>181|V146F|ARO:3003288|Escherichia coli rpoB mutants conferring resistance to rifampicin|MEG_6094|Drugs|Rifampin|Rifampin-resistant_beta-subunit_of_RNA_polymerase_RpoB|RPOB|RequiresSNPConfirmation|Escherichia|WP_000263098.1|146|rpoB_V146F|RIFAMYCIN|RIFAMYCIN|Escherichia_rifamycin_resistant_RpoB|wt_coherence=TRUE	Rifamycin	rpoB	85.369532428356	5.00829562594268	0.152730206182228	0.00583524400064802
sample1	32791782	3727.18922170812	858.283839610906	>184|T563P|ARO:3003288|Escherichia coli rpoB mutants conferring resistance to rifampicin|MEG_6094|Drugs|Rifampin|Rifampin-resistant_beta-subunit_of_RNA_polymerase_RpoB|RPOB|RequiresSNPConfirmation|Escherichia|WP_000263098.1|563|rpoB_T563P|RIFAMYCIN|RIFAMYCIN|Escherichia_rifamycin_resistant_RpoB|wt_coherence=TRUE	Rifamycin	rpoB	85.2941176470588	6.51734539969834	0.198749351276437	0.00759346162529742
sample1	32791782	3727.18922170812	858.283839610906	>185|L533P|ARO:3003288|Escherichia coli rpoB mutants conferring resistance to rifampicin|MEG_6094|Drugs|Rifampin|Rifampin-resistant_beta-subunit_of_RNA_polymerase_RpoB|RPOB|RequiresSNPConfirmation|Escherichia|WP_000263098.1|533|rpoB_L533P|RIFAMYCIN|RIFAMYCIN|Escherichia_rifamycin_resistant_RpoB|wt_coherence=TRUE	Rifamycin	rpoB	86.4253393665158	5.83107088989442	0.177821104382019	0.00679387240069425
sample1	32791782	3727.18922170812	858.283839610906	>186|S531F|ARO:3003288|Escherichia coli rpoB mutants conferring resistance to rifampicin|MEG_6094|Drugs|Rifampin|Rifampin-resistant_beta-subunit_of_RNA_polymerase_RpoB|RPOB|RequiresSNPConfirmation|Escherichia|WP_000263098.1|531|rpoB_S531F|RIFAMYCIN|RIFAMYCIN|Escherichia_rifamycin_resistant_RpoB|wt_coherence=TRUE	Rifamycin	rpoB	85.2941176470588	5.56033182503771	0.169564795991804	0.0064784300582409
sample1	32791782	3727.18922170812	858.283839610906	>60|I139R|ARO:3004562|Clostridioides difficile gyrB conferring resistance to fluoroquinolones|MEG_3241|Drugs|Fluoroquinolones|Fluoroquinolone-resistant_DNA_topoisomerases|GYRB|RequiresSNPConfirmation|NA|NA|NA|NA|NA|NA|NA|wt_coherence=TRUE	Fluoroquinolones	gyrB	83.8969404186795	6.00322061191626	0.183070886843425	0.00699444674926859
sample1	32791782	3727.18922170812	858.283839610906	>62|V423F|ARO:3004562|Clostridioides difficile gyrB conferring resistance to fluoroquinolones|MEG_3241|Drugs|Fluoroquinolones|Fluoroquinolone-resistant_DNA_topoisomerases|GYRB|RequiresSNPConfirmation|NA|NA|NA|NA|NA|NA|NA|wt_coherence=TRUE	Fluoroquinolones	gyrB	80.9983896940419	4.3719806763285	0.133325498331518	0.00509386344534985
sample1	32791782	3727.18922170812	858.283839610906	>70|H502Y|ARO:3004563|Clostridioides difficile rpoB with mutation conferring resistance to rifampicin|MEG_6095|Drugs|Rifampin|Rifampin-resistant_beta-subunit_of_RNA_polymerase_RpoB|RPOB|RequiresSNPConfirmation|NA|NA|NA|NA|NA|NA|NA|wt_coherence=TRUE	Rifamycin	rpoB	91.9249592169657	11.8931484502447	0.362686860087222	0.013856894306243
sample1	32791782	3727.18922170812	858.283839610906	>73|S498T|ARO:3004563|Clostridioides difficile rpoB with mutation conferring resistance to rifampicin|MEG_6095|Drugs|Rifampin|Rifampin-resistant_beta-subunit_of_RNA_polymerase_RpoB|RPOB|RequiresSNPConfirmation|NA|NA|NA|NA|NA|NA|NA|wt_coherence=TRUE	Rifamycin	rpoB	91.5986949429037	12.92088091354	0.394028019384246	0.0150543215626634
sample1	32791782	3727.18922170812	858.283839610906	>75|H502N|ARO:3004563|Clostridioides difficile rpoB with mutation conferring resistance to rifampicin|MEG_6095|Drugs|Rifampin|Rifampin-resistant_beta-subunit_of_RNA_polymerase_RpoB|RPOB|RequiresSNPConfirmation|NA|NA|NA|NA|NA|NA|NA|wt_coherence=TRUE	Rifamycin	rpoB	92.6590538336052	12.0448613376835	0.367313412173926	0.0140336573774288
sample1	32791782	3727.18922170812	858.283839610906	>77|S488T|ARO:3004563|Clostridioides difficile rpoB with mutation conferring resistance to rifampicin|MEG_6095|Drugs|Rifampin|Rifampin-resistant_beta-subunit_of_RNA_polymerase_RpoB|RPOB|RequiresSNPConfirmation|NA|NA|NA|NA|NA|NA|NA|wt_coherence=TRUE	Rifamycin	rpoB	92.1696574225122	12.6272430668842	0.385073402442239	0.0147121994894004
sample1	32791782	3727.18922170812	858.283839610906	>79|Q1074R|ARO:3004563|Clostridioides difficile rpoB with mutation conferring resistance to rifampicin|MEG_6095|Drugs|Rifampin|Rifampin-resistant_beta-subunit_of_RNA_polymerase_RpoB|RPOB|RequiresSNPConfirmation|NA|NA|NA|NA|NA|NA|NA|wt_coherence=TRUE	Rifamycin	rpoB	91.2724306688418	12.047308319739	0.367388033981776	0.014036508394706
sample1	32791782	3727.18922170812	858.283839610906	>81|D492V|ARO:3004563|Clostridioides difficile rpoB with mutation conferring resistance to rifampicin|MEG_6095|Drugs|Rifampin|Rifampin-resistant_beta-subunit_of_RNA_polymerase_RpoB|RPOB|RequiresSNPConfirmation|NA|NA|NA|NA|NA|NA|NA|wt_coherence=TRUE	Rifamycin	rpoB	91.8433931484502	12.257748776509	0.373805509456881	0.0142816958805445
sample1	32791782	3727.18922170812	858.283839610906	>1219|I548M;R505K|ARO:3004563|Clostridioides difficile rpoB with mutation conferring resistance to rifampicin|MEG_6095|Drugs|Rifampin|Rifampin-resistant_beta-subunit_of_RNA_polymerase_RpoB|RPOB|RequiresSNPConfirmation|NA|NA|NA|NA|NA|NA|NA|wt_coherence=TRUE	Rifamycin	rpoB	97.7161500815661	29.1280587275693	0.888273126711117	0.0339375593285949
sample1	32791782	3727.18922170812	858.283839610906	>1220|L487F;H502Y|ARO:3004563|Clostridioides difficile rpoB with mutation conferring resistance to rifampicin|MEG_6095|Drugs|Rifampin|Rifampin-resistant_beta-subunit_of_RNA_polymerase_RpoB|RPOB|RequiresSNPConfirmation|NA|NA|NA|NA|NA|NA|NA|wt_coherence=TRUE	Rifamycin	rpoB	97.4714518760196	28.4559543230016	0.867777003488302	0.0331544799164596
sample1	32791782	3727.18922170812	858.283839610906	>54|D426V|ARO:3004562|Clostridioides difficile gyrB conferring resistance to fluoroquinolones|MEG_3241|Drugs|Fluoroquinolones|Fluoroquinolone-resistant_DNA_topoisomerases|GYRB|RequiresSNPConfirmation|NA|NA|NA|NA|NA|NA|NA|wt_coherence=TRUE	Fluoroquinolones	gyrB	84.0579710144928	10.3140096618357	0.314530319268277	0.0120170148683115
sample1	32791782	3727.18922170812	858.283839610906	>60|I139R|ARO:3004562|Clostridioides difficile gyrB conferring resistance to fluoroquinolones|MEG_3241|Drugs|Fluoroquinolones|Fluoroquinolone-resistant_DNA_topoisomerases|GYRB|RequiresSNPConfirmation|NA|NA|NA|NA|NA|NA|NA|wt_coherence=TRUE	Fluoroquinolones	gyrB	88.2447665056361	10.2866344605475	0.313695500310032	0.0119851195907532
sample1	32791782	3727.18922170812	858.283839610906	>69|D492N|ARO:3004563|Clostridioides difficile rpoB with mutation conferring resistance to rifampicin|MEG_6095|Drugs|Rifampin|Rifampin-resistant_beta-subunit_of_RNA_polymerase_RpoB|RPOB|RequiresSNPConfirmation|NA|NA|NA|NA|NA|NA|NA|wt_coherence=TRUE	Rifamycin	rpoB	98.3686786296901	28.7716150081566	0.877403216700959	0.0335222611452173
sample1	32791782	3727.18922170812	858.283839610906	>70|H502Y|ARO:3004563|Clostridioides difficile rpoB with mutation conferring resistance to rifampicin|MEG_6095|Drugs|Rifampin|Rifampin-resistant_beta-subunit_of_RNA_polymerase_RpoB|RPOB|RequiresSNPConfirmation|NA|NA|NA|NA|NA|NA|NA|wt_coherence=TRUE	Rifamycin	rpoB	98.858075040783	28.8694942903752	0.880388089014961	0.033636301836305
sample1	32791782	3727.18922170812	858.283839610906	>72|P496S|ARO:3004563|Clostridioides difficile rpoB with mutation conferring resistance to rifampicin|MEG_6095|Drugs|Rifampin|Rifampin-resistant_beta-subunit_of_RNA_polymerase_RpoB|RPOB|RequiresSNPConfirmation|NA|NA|NA|NA|NA|NA|NA|wt_coherence=TRUE	Rifamycin	rpoB	98.4502446982056	30.3523654159869	0.925608904572095	0.035364018306283
sample1	32791782	3727.18922170812	858.283839610906	>73|S498T|ARO:3004563|Clostridioides difficile rpoB with mutation conferring resistance to rifampicin|MEG_6095|Drugs|Rifampin|Rifampin-resistant_beta-subunit_of_RNA_polymerase_RpoB|RPOB|RequiresSNPConfirmation|NA|NA|NA|NA|NA|NA|NA|wt_coherence=TRUE	Rifamycin	rpoB	98.1239804241436	29.9412724306688	0.913072440853286	0.0348850474037148
sample1	32791782	3727.18922170812	858.283839610906	>74|S488P|ARO:3004563|Clostridioides difficile rpoB with mutation conferring resistance to rifampicin|MEG_6095|Drugs|Rifampin|Rifampin-resistant_beta-subunit_of_RNA_polymerase_RpoB|RPOB|RequiresSNPConfirmation|NA|NA|NA|NA|NA|NA|NA|wt_coherence=TRUE	Rifamycin	rpoB	98.0424143556281	29.4151712887439	0.897028752165524	0.0342720786891187
sample1	32791782	3727.18922170812	858.283839610906	>75|H502N|ARO:3004563|Clostridioides difficile rpoB with mutation conferring resistance to rifampicin|MEG_6095|Drugs|Rifampin|Rifampin-resistant_beta-subunit_of_RNA_polymerase_RpoB|RPOB|RequiresSNPConfirmation|NA|NA|NA|NA|NA|NA|NA|wt_coherence=TRUE	Rifamycin	rpoB	98.694942903752	29.2659053833605	0.89247682188667	0.03409816663521
sample1	32791782	3727.18922170812	858.283839610906	>76|R505K|ARO:3004563|Clostridioides difficile rpoB with mutation conferring resistance to rifampicin|MEG_6095|Drugs|Rifampin|Rifampin-resistant_beta-subunit_of_RNA_polymerase_RpoB|RPOB|RequiresSNPConfirmation|NA|NA|NA|NA|NA|NA|NA|wt_coherence=TRUE	Rifamycin	rpoB	98.858075040783	28.9502446982055	0.882850608674013	0.0337303854064523
sample1	32791782	3727.18922170812	858.283839610906	>77|S488T|ARO:3004563|Clostridioides difficile rpoB with mutation conferring resistance to rifampicin|MEG_6095|Drugs|Rifampin|Rifampin-resistant_beta-subunit_of_RNA_polymerase_RpoB|RPOB|RequiresSNPConfirmation|NA|NA|NA|NA|NA|NA|NA|wt_coherence=TRUE	Rifamycin	rpoB	98.1239804241436	30.21044045677	0.921280839716792	0.0351986593042059
sample1	32791782	3727.18922170812	858.283839610906	>79|Q1074R|ARO:3004563|Clostridioides difficile rpoB with mutation conferring resistance to rifampicin|MEG_6095|Drugs|Rifampin|Rifampin-resistant_beta-subunit_of_RNA_polymerase_RpoB|RPOB|RequiresSNPConfirmation|NA|NA|NA|NA|NA|NA|NA|wt_coherence=TRUE	Rifamycin	rpoB	97.8792822185971	30.0448613376835	0.916231430718938	0.0350057404684493
sample1	32791782	3727.18922170812	858.283839610906	>81|D492V|ARO:3004563|Clostridioides difficile rpoB with mutation conferring resistance to rifampicin|MEG_6095|Drugs|Rifampin|Rifampin-resistant_beta-subunit_of_RNA_polymerase_RpoB|RPOB|RequiresSNPConfirmation|NA|NA|NA|NA|NA|NA|NA|wt_coherence=TRUE	Rifamycin	rpoB	98.1239804241436	29.731647634584	0.906679839314131	0.0346408102569688
sample1	32791782	3727.18922170812	858.283839610906	>1219|I548M;R505K|ARO:3004563|Clostridioides difficile rpoB with mutation conferring resistance to rifampicin|MEG_6095|Drugs|Rifampin|Rifampin-resistant_beta-subunit_of_RNA_polymerase_RpoB|RPOB|RequiresSNPConfirmation|NA|NA|NA|NA|NA|NA|NA|wt_coherence=TRUE	Rifamycin	rpoB	81.4029363784666	36.8678629690049	1.12430190494084	0.0429553269763515
sample1	32791782	3727.18922170812	858.283839610906	>1220|L487F;H502Y|ARO:3004563|Clostridioides difficile rpoB with mutation conferring resistance to rifampicin|MEG_6095|Drugs|Rifampin|Rifampin-resistant_beta-subunit_of_RNA_polymerase_RpoB|RPOB|RequiresSNPConfirmation|NA|NA|NA|NA|NA|NA|NA|wt_coherence=TRUE	Rifamycin	rpoB	81.3213703099511	35.3115823817292	1.07684243514821	0.0411420799880577
sample1	32791782	3727.18922170812	858.283839610906	>1221|E448K;G33R|ARO:3003889|Escherichia coli GlpT with mutation conferring resistance to fosfomycin|MEG_3144|Drugs|Fosfomycin|Fosfomycin_target_mutation|GLPT|RequiresSNPConfirmation|NA|NA|NA|NA|NA|NA|NA|wt_coherence=TRUE	Fosfomycin	GlpT	80.2752293577982	2.27522935779817	0.0693841328232228	0.00265090550793735
sample1	32791782	3727.18922170812	858.283839610906	>128|E379K|ARO:3003368|Escherichia coli EF-Tu mutants conferring resistance to kirromycin|MEG_7302|Drugs|Elfamycins|EF-Tu_inhibition|TUFAB|RequiresSNPConfirmation|Escherichia|WP_000031783.1|379|tufA_E379K|POLYKETIDE|KIRROMYCIN|Escherichia_kirromycin_resistant_TufA|wt_coherence=TRUE	Kirromycin	EF-Tu	82.010582010582	27.8280423280423	0.848628547483096	0.0324228897757855
sample1	32791782	3727.18922170812	858.283839610906	>130|A376T|ARO:3003368|Escherichia coli EF-Tu mutants conferring resistance to kirromycin|MEG_7302|Drugs|Elfamycins|EF-Tu_inhibition|TUFAB|RequiresSNPConfirmation|Escherichia|WP_000031783.1|376|tufA_A376T|POLYKETIDE|KIRROMYCIN|Escherichia_kirromycin_resistant_TufA|wt_coherence=TRUE	Kirromycin	EF-Tu	81.4814814814815	9.93915343915344	0.303098911768608	0.011580263987796
sample1	32791782	3727.18922170812	858.283839610906	>132|R234F|ARO:3003369|Escherichia coli EF-Tu mutants conferring resistance to Pulvomycin|MEG_7301|Drugs|Elfamycins|EF-Tu_inhibition|TUFAB|RequiresSNPConfirmation|NA|NA|NA|NA|NA|NA|NA|wt_coherence=TRUE	Pulvomycin	EF-Tu	90.8396946564885	28.3715012722646	0.865201570084378	0.0330560823388293
sample1	32791782	3727.18922170812	858.283839610906	>1372|I572L|NA|NA|NA|NA|NA|NA|NA|NA|Escherichia|WP_000263098.1|572|rpoB_I572L|RIFAMYCIN|RIFAMYCIN|Escherichia_rifamycin_resistant_RpoB|wt_coherence=TRUE	Rifamycin	rpoB	87.10407239819	3.25641025641026	0.0993056814176874	0.00379409480421595
sample1	32791782	3727.18922170812	858.283839610906	>1373|I572N|NA|NA|NA|NA|NA|NA|NA|NA|Escherichia|WP_000263098.1|572|rpoB_I572N|RIFAMYCIN|RIFAMYCIN|Escherichia_rifamycin_resistant_RpoB|wt_coherence=TRUE	Rifamycin	rpoB	86.7269984917044	3.00226244343891	0.0915553306446998	0.0034979831902695
sample1	32791782	3727.18922170812	858.283839610906	>1379|L64R|NA|NA|NA|NA|NA|NA|NA|NA|Escherichia|WP_000378442.1|64|emrR_L64R|QUINOLONE|NITROXOLINE|Escherichia_nitroxoline_resistant_EmrR|wt_coherence=TRUE	Quinolone	emrR	86.875	2.05	0.062515663223182	0.00238848724092178
sample1	32791782	3727.18922170812	858.283839610906	>180|Q513P|ARO:3003288|Escherichia coli rpoB mutants conferring resistance to rifampicin|MEG_6094|Drugs|Rifampin|Rifampin-resistant_beta-subunit_of_RNA_polymerase_RpoB|RPOB|RequiresSNPConfirmation|Escherichia|WP_000263098.1|513|rpoB_Q513P|RIFAMYCIN|RIFAMYCIN|Escherichia_rifamycin_resistant_RpoB|wt_coherence=TRUE	Rifamycin	rpoB	86.5761689291101	2.79487179487179	0.0852308604293538	0.00325634908393338
sample1	32791782	3727.18922170812	858.283839610906	>184|T563P|ARO:3003288|Escherichia coli rpoB mutants conferring resistance to rifampicin|MEG_6094|Drugs|Rifampin|Rifampin-resistant_beta-subunit_of_RNA_polymerase_RpoB|RPOB|RequiresSNPConfirmation|Escherichia|WP_000263098.1|563|rpoB_T563P|RIFAMYCIN|RIFAMYCIN|Escherichia_rifamycin_resistant_RpoB|wt_coherence=TRUE	Rifamycin	rpoB	86.4253393665158	2.97285067873303	0.0906584057777962	0.00346371508064365
sample1	32791782	3727.18922170812	858.283839610906	>190|E350Q|ARO:3003890|Escherichia coli UhpT with mutation conferring resistance to fosfomycin|MEG_7330|Drugs|Fosfomycin|Fosfomycin_target_mutation|UHPT|RequiresSNPConfirmation|Escherichia|WP_000879194.1|350|uhpT_E350Q|FOSFOMYCIN|FOSFOMYCIN|Escherichia_fosfomycin_resistant_UhpT|wt_coherence=TRUE	Fosfomycin	UhpT	86.3534675615213	2.78299776286353	0.0848687565336807	0.00324251446249434
sample1	32791782	3727.18922170812	858.283839610906	>69|D492N|ARO:3004563|Clostridioides difficile rpoB with mutation conferring resistance to rifampicin|MEG_6095|Drugs|Rifampin|Rifampin-resistant_beta-subunit_of_RNA_polymerase_RpoB|RPOB|RequiresSNPConfirmation|NA|NA|NA|NA|NA|NA|NA|wt_coherence=TRUE	Rifamycin	rpoB	83.0342577487765	35.7879282218597	1.09136881374302	0.0416970780180177
sample1	32791782	3727.18922170812	858.283839610906	>70|H502Y|ARO:3004563|Clostridioides difficile rpoB with mutation conferring resistance to rifampicin|MEG_6095|Drugs|Rifampin|Rifampin-resistant_beta-subunit_of_RNA_polymerase_RpoB|RPOB|RequiresSNPConfirmation|NA|NA|NA|NA|NA|NA|NA|wt_coherence=TRUE	Rifamycin	rpoB	82.137030995106	35.8743882544861	1.09400545095372	0.0417978139618118
sample1	32791782	3727.18922170812	858.283839610906	>71|H502L|ARO:3004563|Clostridioides difficile rpoB with mutation conferring resistance to rifampicin|MEG_6095|Drugs|Rifampin|Rifampin-resistant_beta-subunit_of_RNA_polymerase_RpoB|RPOB|RequiresSNPConfirmation|NA|NA|NA|NA|NA|NA|NA|wt_coherence=TRUE	Rifamycin	rpoB	82.0554649265905	37.0807504078303	1.1307940022238	0.0432033654794672
sample1	32791782	3727.18922170812	858.283839610906	>73|S498T|ARO:3004563|Clostridioides difficile rpoB with mutation conferring resistance to rifampicin|MEG_6095|Drugs|Rifampin|Rifampin-resistant_beta-subunit_of_RNA_polymerase_RpoB|RPOB|RequiresSNPConfirmation|NA|NA|NA|NA|NA|NA|NA|wt_coherence=TRUE	Rifamycin	rpoB	83.0342577487765	37.4396411092985	1.14173853404181	0.0436215146801219
sample1	32791782	3727.18922170812	858.283839610906	>74|S488P|ARO:3004563|Clostridioides difficile rpoB with mutation conferring resistance to rifampicin|MEG_6095|Drugs|Rifampin|Rifampin-resistant_beta-subunit_of_RNA_polymerase_RpoB|RPOB|RequiresSNPConfirmation|NA|NA|NA|NA|NA|NA|NA|wt_coherence=TRUE	Rifamycin	rpoB	82.626427406199	36.2446982055465	1.10529821787503	0.0422292679097601
sample1	32791782	3727.18922170812	858.283839610906	>75|H502N|ARO:3004563|Clostridioides difficile rpoB with mutation conferring resistance to rifampicin|MEG_6095|Drugs|Rifampin|Rifampin-resistant_beta-subunit_of_RNA_polymerase_RpoB|RPOB|RequiresSNPConfirmation|NA|NA|NA|NA|NA|NA|NA|wt_coherence=TRUE	Rifamycin	rpoB	81.973898858075	36.0938009787928	1.10069653972428	0.0420534551776666
sample1	32791782	3727.18922170812	858.283839610906	>76|R505K|ARO:3004563|Clostridioides difficile rpoB with mutation conferring resistance to rifampicin|MEG_6095|Drugs|Rifampin|Rifampin-resistant_beta-subunit_of_RNA_polymerase_RpoB|RPOB|RequiresSNPConfirmation|NA|NA|NA|NA|NA|NA|NA|wt_coherence=TRUE	Rifamycin	rpoB	81.973898858075	35.8972267536705	1.09470192116032	0.0418244234563989
sample1	32791782	3727.18922170812	858.283839610906	>77|S488T|ARO:3004563|Clostridioides difficile rpoB with mutation conferring resistance to rifampicin|MEG_6095|Drugs|Rifampin|Rifampin-resistant_beta-subunit_of_RNA_polymerase_RpoB|RPOB|RequiresSNPConfirmation|NA|NA|NA|NA|NA|NA|NA|wt_coherence=TRUE	Rifamycin	rpoB	82.626427406199	37.4429037520392	1.14183802978561	0.0436253160364915
sample1	32791782	3727.18922170812	858.283839610906	>80|S550F|ARO:3004563|Clostridioides difficile rpoB with mutation conferring resistance to rifampicin|MEG_6095|Drugs|Rifampin|Rifampin-resistant_beta-subunit_of_RNA_polymerase_RpoB|RPOB|RequiresSNPConfirmation|NA|NA|NA|NA|NA|NA|NA|wt_coherence=TRUE	Rifamycin	rpoB	81.810766721044	36.8189233278956	1.12280946878384	0.0428983066308077
sample1	32791782	3727.18922170812	858.283839610906	>81|D492V|ARO:3004563|Clostridioides difficile rpoB with mutation conferring resistance to rifampicin|MEG_6095|Drugs|Rifampin|Rifampin-resistant_beta-subunit_of_RNA_polymerase_RpoB|RPOB|RequiresSNPConfirmation|NA|NA|NA|NA|NA|NA|NA|wt_coherence=TRUE	Rifamycin	rpoB	81.810766721044	36.547308319739	1.11452644811249	0.0425818437130394
sample1	32791782	3727.18922170812	858.283839610906	>120|Q125K|ARO:3003368|Escherichia coli EF-Tu mutants conferring resistance to kirromycin|MEG_7302|Drugs|Elfamycins|EF-Tu_inhibition|TUFAB|RequiresSNPConfirmation|Escherichia|WP_000031783.1|125|tufA_Q125K|POLYKETIDE|KIRROMYCIN|Escherichia_kirromycin_resistant_TufA|wt_coherence=TRUE	Kirromycin	EF-Tu	85.1851851851852	54.6640211640212	1.66700367683651	0.0636899107745085
sample1	32791782	3727.18922170812	858.283839610906	>1221|E448K;G33R|ARO:3003889|Escherichia coli GlpT with mutation conferring resistance to fosfomycin|MEG_3144|Drugs|Fosfomycin|Fosfomycin_target_mutation|GLPT|RequiresSNPConfirmation|NA|NA|NA|NA|NA|NA|NA|wt_coherence=TRUE	Fosfomycin	GlpT	95.6422018348624	22.8142201834862	0.695729807653827	0.0265812067413839
sample1	32791782	3727.18922170812	858.283839610906	>1222|E448K;G302D|ARO:3003889|Escherichia coli GlpT with mutation conferring resistance to fosfomycin|MEG_3144|Drugs|Fosfomycin|Fosfomycin_target_mutation|GLPT|RequiresSNPConfirmation|NA|NA|NA|NA|NA|NA|NA|wt_coherence=TRUE	Fosfomycin	GlpT	95.8715596330275	23.8922018348624	0.72860333832612	0.0278371801171203
sample1	32791782	3727.18922170812	858.283839610906	>1223|E448K;Q444E;E443Q;L297F|ARO:3003889|Escherichia coli GlpT with mutation conferring resistance to fosfomycin|MEG_3144|Drugs|Fosfomycin|Fosfomycin_target_mutation|GLPT|RequiresSNPConfirmation|NA|NA|NA|NA|NA|NA|NA|wt_coherence=TRUE	Fosfomycin	GlpT	97.4770642201835	23.7110091743119	0.723077787425884	0.0276260696986455
sample1	32791782	3727.18922170812	858.283839610906	>124|Y161N|ARO:3003368|Escherichia coli EF-Tu mutants conferring resistance to kirromycin|MEG_7302|Drugs|Elfamycins|EF-Tu_inhibition|TUFAB|RequiresSNPConfirmation|Escherichia|WP_000031783.1|161|tufA_Y161N|POLYKETIDE|KIRROMYCIN|Escherichia_kirromycin_resistant_TufA|wt_coherence=TRUE	Kirromycin	EF-Tu	86.5079365079365	54.3280423280423	1.65675785256325	0.0632984565486767
sample1	32791782	3727.18922170812	858.283839610906	>125|L121Q|ARO:3003368|Escherichia coli EF-Tu mutants conferring resistance to kirromycin|MEG_7302|Drugs|Elfamycins|EF-Tu_inhibition|TUFAB|RequiresSNPConfirmation|Escherichia|WP_000031783.1|121|tufA_L121Q|POLYKETIDE|KIRROMYCIN|Escherichia_kirromycin_resistant_TufA|wt_coherence=TRUE	Kirromycin	EF-Tu	85.4497354497355	55.1111111111111	1.68063788394028	0.0642108223033713
sample1	32791782	3727.18922170812	858.283839610906	>126|A376S|ARO:3003368|Escherichia coli EF-Tu mutants conferring resistance to kirromycin|MEG_7302|Drugs|Elfamycins|EF-Tu_inhibition|TUFAB|RequiresSNPConfirmation|Escherichia|WP_000031783.1|376|tufA_A376S|POLYKETIDE|KIRROMYCIN|Escherichia_kirromycin_resistant_TufA|wt_coherence=TRUE	Kirromycin	EF-Tu	85.4497354497355	55.7089947089947	1.69887061059978	0.0649074258863476
sample1	32791782	3727.18922170812	858.283839610906	>1298|A12S|NA|NA|NA|NA|NA|NA|NA|NA|Escherichia|WP_000019358.1|12|soxS_A12S|MULTIDRUG|AMPICILLIN/CHLORAMPHENICOL/QUINOLONE/RIFAMPIN/TETRACYCLINE|Escherichia_ampicillin/chloramphenicol/quinolone/rifampin/tetracycline_resistant_SoxS|wt_coherence=TRUE	Multidrug	soxS	89.010989010989	21.2637362637363	0.648447109819657	0.0247747135415901
sample1	32791782	3727.18922170812	858.283839610906	>1304|T335A|NA|NA|NA|NA|NA|NA|NA|NA|Escherichia|WP_000031783.1|335|tufA_T335A|POLYKETIDE|PULVOMYCIN|Escherichia_pulvomycin_resistant_TufA|wt_coherence=TRUE	Polyketide	tufA	88.8888888888889	55.0291005291005	1.67813693470823	0.0641152704844675
sample1	32791782	3727.18922170812	858.283839610906	>1306|R438L|NA|NA|NA|NA|NA|NA|NA|NA|Salmonella|WP_000072047.1|438|gyrB_R438L|QUINOLONE|QUINOLONE|Salmonella_quinolone_resistant_GyrB|wt_coherence=TRUE	Quinolone	gyrB	97.4619289340102	15.2322335025381	0.464513746234897	0.0177473148153919
sample1	32791782	3727.18922170812	858.283839610906	>130|A376T|ARO:3003368|Escherichia coli EF-Tu mutants conferring resistance to kirromycin|MEG_7302|Drugs|Elfamycins|EF-Tu_inhibition|TUFAB|RequiresSNPConfirmation|Escherichia|WP_000031783.1|376|tufA_A376T|POLYKETIDE|KIRROMYCIN|Escherichia_kirromycin_resistant_TufA|wt_coherence=TRUE	Kirromycin	EF-Tu	85.4497354497355	38.8968253968254	1.18617601802871	0.0453193030110632
sample1	32791782	3727.18922170812	858.283839610906	>1311|K447E|NA|NA|NA|NA|NA|NA|NA|NA|Escherichia|WP_000072067.1|447|gyrB_K447E|QUINOLONE|NALIDIXIC_ACID|Escherichia_nalidixic_acid_resistant_GyrB|wt_coherence=TRUE	Quinolone	gyrB	98.3502538071066	21.9708121827411	0.670009704954159	0.0255985388152029
sample1	32791782	3727.18922170812	858.283839610906	>131|R234S|ARO:3003369|Escherichia coli EF-Tu mutants conferring resistance to Pulvomycin|MEG_7301|Drugs|Elfamycins|EF-Tu_inhibition|TUFAB|RequiresSNPConfirmation|NA|NA|NA|NA|NA|NA|NA|wt_coherence=TRUE	Pulvomycin	EF-Tu	93.8931297709924	54.4427480916031	1.66025585592156	0.0634321020378108
sample1	32791782	3727.18922170812	858.283839610906	>132|R234F|ARO:3003369|Escherichia coli EF-Tu mutants conferring resistance to Pulvomycin|MEG_7301|Drugs|Elfamycins|EF-Tu_inhibition|TUFAB|RequiresSNPConfirmation|NA|NA|NA|NA|NA|NA|NA|wt_coherence=TRUE	Pulvomycin	EF-Tu	93.8931297709924	58.2468193384224	1.7762627032109	0.0678642852751696
sample1	32791782	3727.18922170812	858.283839610906	>1360|M438I|NA|NA|NA|NA|NA|NA|NA|NA|Salmonella|WP_000195318.1|438|parE_M438I|QUINOLONE|QUINOLONE|Salmonella_quinolone_resistant_ParE|wt_coherence=TRUE	Quinolone	parE	88.2736156351791	7.13192182410423	0.217491133116957	0.00830951428298757
sample1	32791782	3727.18922170812	858.283839610906	>1371|I572F|NA|NA|NA|NA|NA|NA|NA|NA|Escherichia|WP_000263098.1|572|rpoB_I572F|RIFAMYCIN|RIFAMYCIN|Escherichia_rifamycin_resistant_RpoB|wt_coherence=TRUE	Rifamycin	rpoB	97.8883861236802	24.210407239819	0.738307153902737	0.0282079262389404
sample1	32791782	3727.18922170812	858.283839610906	>1372|I572L|NA|NA|NA|NA|NA|NA|NA|NA|Escherichia|WP_000263098.1|572|rpoB_I572L|RIFAMYCIN|RIFAMYCIN|Escherichia_rifamycin_resistant_RpoB|wt_coherence=TRUE	Rifamycin	rpoB	97.8129713423831	24.2330316742081	0.738997096108048	0.028234286323268
sample1	32791782	3727.18922170812	858.283839610906	>1373|I572N|NA|NA|NA|NA|NA|NA|NA|NA|Escherichia|WP_000263098.1|572|rpoB_I572N|RIFAMYCIN|RIFAMYCIN|Escherichia_rifamycin_resistant_RpoB|wt_coherence=TRUE	Rifamycin	rpoB	98.1146304675716	23.7496229260935	0.724255330987914	0.0276710591881354
sample1	32791782	3727.18922170812	858.283839610906	>1380|L113P|NA|NA|NA|NA|NA|NA|NA|NA|Escherichia|WP_000378442.1|113|emrR_L113P|QUINOLONE|NITROXOLINE|Escherichia_nitroxoline_resistant_EmrR|wt_coherence=TRUE	Quinolone	emrR	93.75	18.3125	0.558447845255863	0.0213361817557951
sample1	32791782	3727.18922170812	858.283839610906	>1387|G15R|NA|NA|NA|NA|NA|NA|NA|NA|Salmonella|WP_000697899.1|15|pmrA_G15R|COLISTIN|COLISTIN|Salmonella_colistin_resistant_PmrA|wt_coherence=TRUE	Colistin	pmrA	84.9514563106796	9.3252427184466	0.284377430858945	0.0108649869519553
sample1	32791782	3727.18922170812	858.283839610906	>142|E448K|ARO:3003889|Escherichia coli GlpT with mutation conferring resistance to fosfomycin|MEG_3144|Drugs|Fosfomycin|Fosfomycin_target_mutation|GLPT|RequiresSNPConfirmation|NA|NA|NA|NA|NA|NA|NA|wt_coherence=TRUE	Fosfomycin	GlpT	99.3119266055046	23.7683486238532	0.724826379482921	0.0276928767930995
sample1	32791782	3727.18922170812	858.283839610906	>145|S83L|ARO:3003294|Escherichia coli gyrA conferring resistance to fluoroquinolones|MEG_3187|Drugs|Fluoroquinolones|Fluoroquinolone-resistant_DNA_topoisomerases|GYRA|RequiresSNPConfirmation|NA|NA|NA|NA|NA|NA|NA|wt_coherence=TRUE	Fluoroquinolones	gyrA	94.0628637951106	20.0174621653085	0.610441426004494	0.0233226599890116
sample1	32791782	3727.18922170812	858.283839610906	>1475|G81C|NA|NA|NA|NA|NA|NA|NA|NA|Escherichia|WP_001281243.1|81|gyrA_G81C|QUINOLONE|QUINOLONE|Escherichia_quinolone_resistant_GyrA|wt_coherence=TRUE	Quinolone	gyrA	96.8677494199536	19.9269141531323	0.607680124036329	0.0232171610759512
sample1	32791782	3727.18922170812	858.283839610906	>1496|V73I|NA|NA|NA|NA|NA|NA|NA|NA|Salmonella|WP_001281271.1|73|gyrA_V73I|QUINOLONE|QUINOLONE|Salmonella_quinolone_resistant_GyrA|wt_coherence=TRUE	Quinolone	gyrA	85.614849187935	4.95823665893271	0.151203635683255	0.00577691951089337
sample1	32791782	3727.18922170812	858.283839610906	>1503|S83A|NA|NA|NA|NA|NA|NA|NA|NA|Salmonella|WP_001281271.1|83|gyrA_S83A|QUINOLONE|QUINOLONE|Salmonella_quinolone_resistant_GyrA|wt_coherence=TRUE	Quinolone	gyrA	90.9512761020882	5.56960556844548	0.169847602928242	0.00648923504253605
sample1	32791782	3727.18922170812	858.283839610906	>1511|E139A|NA|NA|NA|NA|NA|NA|NA|NA|Salmonella|WP_001281271.1|139|gyrA_E139A|QUINOLONE|QUINOLONE|Salmonella_quinolone_resistant_GyrA|wt_coherence=TRUE	Quinolone	gyrA	80.6264501160093	2.85614849187935	0.0870995206018188	0.00332774352733259
sample1	32791782	3727.18922170812	858.283839610906	>1516|G78C|NA|NA|NA|NA|NA|NA|NA|NA|Escherichia|WP_001281881.1|78|parC_G78C|QUINOLONE|QUINOLONE|Escherichia_quinolone_resistant_ParC|wt_coherence=TRUE	Quinolone	parC	97.6902173913043	21.4225543478261	0.653290338043419	0.0249597549891395
sample1	32791782	3727.18922170812	858.283839610906	>1517|G78D|NA|NA|NA|NA|NA|NA|NA|NA|Escherichia|WP_001281881.1|78|parC_G78D|QUINOLONE|QUINOLONE|Escherichia_quinolone_resistant_ParC|wt_coherence=TRUE	Quinolone	parC	95.3804347826087	15.7092391304348	0.479060245351557	0.0183030815744549
sample1	32791782	3727.18922170812	858.283839610906	>1521|S80R|NA|NA|NA|NA|NA|NA|NA|NA|Escherichia|WP_001281881.1|80|parC_S80R|QUINOLONE|QUINOLONE|Escherichia_quinolone_resistant_ParC|wt_coherence=TRUE	Quinolone	parC	99.5923913043478	21.4673913043478	0.65465766100628	0.0250119952323463
sample1	32791782	3727.18922170812	858.283839610906	>1524|E84A|NA|NA|NA|NA|NA|NA|NA|NA|Escherichia|WP_001281881.1|84|parC_E84A|QUINOLONE|QUINOLONE|Escherichia_quinolone_resistant_ParC|wt_coherence=TRUE	Quinolone	parC	97.8260869565217	21.2866847826087	0.649146935125657	0.0248014512218461
sample1	32791782	3727.18922170812	858.283839610906	>1525|E84K|NA|NA|NA|NA|NA|NA|NA|NA|Escherichia|WP_001281881.1|84|parC_E84K|QUINOLONE|QUINOLONE|Escherichia_quinolone_resistant_ParC|wt_coherence=TRUE	Quinolone	parC	98.2336956521739	21.3383152173913	0.650721428234407	0.0248616066534176
sample1	32791782	3727.18922170812	858.283839610906	>1527|E84V|NA|NA|NA|NA|NA|NA|NA|NA|Escherichia|WP_001281881.1|84|parC_E84V|QUINOLONE|QUINOLONE|Escherichia_quinolone_resistant_ParC|wt_coherence=TRUE	Quinolone	parC	98.9130434782609	21.3084239130435	0.649809879592499	0.0248267798246131
sample1	32791782	3727.18922170812	858.283839610906	>1530|T66I|NA|NA|NA|NA|NA|NA|NA|NA|Salmonella|WP_001281910.1|66|parC_T66I|QUINOLONE|QUINOLONE|Salmonella_quinolone_resistant_ParC|wt_coherence=TRUE	Quinolone	parC	82.2010869565217	2.67391304347826	0.0815421694215417	0.00311541814033275
sample1	32791782	3727.18922170812	858.283839610906	>1531|G78D|NA|NA|NA|NA|NA|NA|NA|NA|Salmonella|WP_001281910.1|78|parC_G78D|QUINOLONE|QUINOLONE|Salmonella_quinolone_resistant_ParC|wt_coherence=TRUE	Quinolone	parC	87.6358695652174	2.97961956521739	0.0908648259865045	0.00347160161674274
sample1	32791782	3727.18922170812	858.283839610906	>1533|S80R|NA|NA|NA|NA|NA|NA|NA|NA|Salmonella|WP_001281910.1|80|parC_S80R|QUINOLONE|QUINOLONE|Salmonella_quinolone_resistant_ParC|wt_coherence=TRUE	Quinolone	parC	95.7880434782609	6.64130434782609	0.202529534620171	0.00773788814529801
sample1	32791782	3727.18922170812	858.283839610906	>1534|E84G|NA|NA|NA|NA|NA|NA|NA|NA|Salmonella|WP_001281910.1|84|parC_E84G|QUINOLONE|QUINOLONE|Salmonella_quinolone_resistant_ParC|wt_coherence=TRUE	Quinolone	parC	94.8369565217391	6.67119565217391	0.203441083262078	0.00777271497410254
sample1	32791782	3727.18922170812	858.283839610906	>1535|E84K|NA|NA|NA|NA|NA|NA|NA|NA|Salmonella|WP_001281910.1|84|parC_E84K|QUINOLONE|QUINOLONE|Salmonella_quinolone_resistant_ParC|wt_coherence=TRUE	Quinolone	parC	83.2880434782609	2.89673913043478	0.0883373502066702	0.00337503631869381
sample1	32791782	3727.18922170812	858.283839610906	>1536|W106G|NA|NA|NA|NA|NA|NA|NA|NA|Salmonella|WP_001281910.1|106|parC_W106G|QUINOLONE|QUINOLONE|Salmonella_quinolone_resistant_ParC|wt_coherence=TRUE	Quinolone	parC	91.1684782608696	6.64402173913043	0.202612402678526	0.00774105422064388
sample1	32791782	3727.18922170812	858.283839610906	>1548|L10R|NA|NA|NA|NA|NA|NA|NA|NA|Escherichia|WP_001300761.1|10|pmrB_L10R|COLISTIN|COLISTIN|Escherichia_colistin_resistant_PmrB|wt_coherence=TRUE	Colistin	pmrB	85.014409221902	12.5100864553314	0.381500659382629	0.0145756984787256
sample1	32791782	3727.18922170812	858.283839610906	>1553|P94Q|NA|NA|NA|NA|NA|NA|NA|NA|Escherichia|WP_001300761.1|94|pmrB_P94Q|COLISTIN|COLISTIN|Escherichia_colistin_resistant_PmrB|wt_coherence=TRUE	Colistin	pmrB	85.014409221902	13.299711815562	0.405580636500998	0.0154957034045885
sample1	32791782	3727.18922170812	858.283839610906	>1557|T147A|NA|NA|NA|NA|NA|NA|NA|NA|Escherichia|WP_001300761.1|147|pmrB_T147A|COLISTIN|COLISTIN|Escherichia_colistin_resistant_PmrB|wt_coherence=TRUE	Colistin	pmrB	88.1844380403458	13.7463976945245	0.419202521367228	0.0160161441473211
sample1	32791782	3727.18922170812	858.283839610906	>1559|A159P|NA|NA|NA|NA|NA|NA|NA|NA|Escherichia|WP_001300761.1|159|pmrB_A159P|COLISTIN|COLISTIN|Escherichia_colistin_resistant_PmrB|wt_coherence=TRUE	Colistin	pmrB	86.4553314121037	13.6484149855908	0.416214495009475	0.015901982952141
sample1	32791782	3727.18922170812	858.283839610906	>1561|V161G|NA|NA|NA|NA|NA|NA|NA|NA|Escherichia|WP_001300761.1|161|pmrB_V161G|COLISTIN|COLISTIN|Escherichia_colistin_resistant_PmrB|wt_coherence=TRUE	Colistin	pmrB	86.1671469740634	13.5244956772334	0.412435520498198	0.0157576026170604
sample1	32791782	3727.18922170812	858.283839610906	>157|R136S|ARO:3003303|Escherichia coli gyrB conferring resistance to aminocoumarin|MEG_3244|Drugs|Aminocoumarins|Aminocoumarin-resistant_DNA_topoisomerases|GYRBA|RequiresSNPConfirmation|Escherichia|WP_000072067.1|136|gyrB_R136S|AMINOCOUMARIN|AMINOCOUMARIN|Escherichia_aminocoumarin_resistant_GyrB|wt_coherence=TRUE	Aminocoumarin	gyrB	96.4467005076142	21.7081218274112	0.661998845546459	0.0252924741508035
sample1	32791782	3727.18922170812	858.283839610906	>158|R136L|ARO:3003303|Escherichia coli gyrB conferring resistance to aminocoumarin|MEG_3244|Drugs|Aminocoumarins|Aminocoumarin-resistant_DNA_topoisomerases|GYRBA|RequiresSNPConfirmation|Escherichia|WP_000072067.1|136|gyrB_R136L|AMINOCOUMARIN|AMINOCOUMARIN|Escherichia_aminocoumarin_resistant_GyrB|wt_coherence=TRUE	Aminocoumarin	gyrB	97.0812182741117	21.6725888324873	0.660915251037205	0.0252510740995803
sample1	32791782	3727.18922170812	858.283839610906	>161|R136G|ARO:3003303|Escherichia coli gyrB conferring resistance to aminocoumarin|MEG_3244|Drugs|Aminocoumarins|Aminocoumarin-resistant_DNA_topoisomerases|GYRBA|RequiresSNPConfirmation|Escherichia|WP_000072067.1|136|gyrB_R136G|AMINOCOUMARIN|AMINOCOUMARIN|Escherichia_aminocoumarin_resistant_GyrB|wt_coherence=TRUE	Aminocoumarin	gyrB	97.7157360406091	21.7271573604061	0.662579342604988	0.025314652749673
sample1	32791782	3727.18922170812	858.283839610906	>1689|L416F|NA|NA|NA|NA|NA|NA|NA|NA|Escherichia|WP_033554192.1|416|parE_L416F|QUINOLONE|QUINOLONE|Escherichia_quinolone_resistant_ParE|wt_coherence=TRUE	Quinolone	parE	90.5537459283388	18.5586319218241	0.565953747857439	0.0216229539288978
sample1	32791782	3727.18922170812	858.283839610906	>1690|G423R|NA|NA|NA|NA|NA|NA|NA|NA|Escherichia|WP_033554192.1|423|parE_G423R|QUINOLONE|QUINOLONE|Escherichia_quinolone_resistant_ParE|wt_coherence=TRUE	Quinolone	parE	92.1824104234528	14.714983713355	0.448739983492054	0.0171446589510831
sample1	32791782	3727.18922170812	858.283839610906	>1715|R620C|NA|NA|NA|NA|NA|NA|NA|NA|Escherichia|WP_086259262.1|620|acrB_R620C|TETRACYCLINE|TIGECYCLINE|Escherichia_tigecycline_resistant_AcrB|wt_coherence=TRUE	Tetracycline	acrB	98.160696999032	29.2139399806389	0.890892113781402	0.0340376209272247
sample1	32791782	3727.18922170812	858.283839610906	>1717|S33R|NA|NA|NA|NA|NA|NA|NA|NA|Escherichia|WP_089631889.1|33|nfsA_S33R|NITROFURAN|NITROFURANTOIN|Escherichia_nitrofurantoin_resistant_NfsA|wt_coherence=TRUE	Nitrofuran	nfsA	83.9285714285714	13.3839285714286	0.408148863987586	0.015593825671349
sample1	32791782	3727.18922170812	858.283839610906	>171|S33R|ARO:3003751|Escherichia coli nfsA mutations conferring resistance to nitrofurantoin|NA|NA|NA|NA|NA|NA|NA|NA|NA|NA|NA|NA|NA|wt_coherence=TRUE	Nitrofurantoin	nfsA	89.2857142857143	14.7410714285714	0.449535539988996	0.0171750541583704
sample1	32791782	3727.18922170812	858.283839610906	>174|E84G|ARO:3003308|Escherichia coli parC conferring resistance to fluoroquinolones|MEG_5333|Drugs|Fluoroquinolones|Fluoroquinolone-resistant_DNA_topoisomerases|PARC|RequiresSNPConfirmation|Escherichia|WP_001281881.1|84|parC_E84G|QUINOLONE|QUINOLONE|Escherichia_quinolone_resistant_ParC|wt_coherence=TRUE	Fluoroquinolones	parC	93.75	16.8165760869565	0.512828979131312	0.0195932572778956
sample1	32791782	3727.18922170812	858.283839610906	>181|V146F|ARO:3003288|Escherichia coli rpoB mutants conferring resistance to rifampicin|MEG_6094|Drugs|Rifampin|Rifampin-resistant_beta-subunit_of_RNA_polymerase_RpoB|RPOB|RequiresSNPConfirmation|Escherichia|WP_000263098.1|146|rpoB_V146F|RIFAMYCIN|RIFAMYCIN|Escherichia_rifamycin_resistant_RpoB|wt_coherence=TRUE	Rifamycin	rpoB	97.737556561086	23.7450980392157	0.724117342546852	0.0276657871712699
sample1	32791782	3727.18922170812	858.283839610906	>184|T563P|ARO:3003288|Escherichia coli rpoB mutants conferring resistance to rifampicin|MEG_6094|Drugs|Rifampin|Rifampin-resistant_beta-subunit_of_RNA_polymerase_RpoB|RPOB|RequiresSNPConfirmation|Escherichia|WP_000263098.1|563|rpoB_T563P|RIFAMYCIN|RIFAMYCIN|Escherichia_rifamycin_resistant_RpoB|wt_coherence=TRUE	Rifamycin	rpoB	97.6621417797888	23.8966817496229	0.728739955322432	0.0278423997362647
sample1	32791782	3727.18922170812	858.283839610906	>187|R529S|ARO:3003288|Escherichia coli rpoB mutants conferring resistance to rifampicin|MEG_6094|Drugs|Rifampin|Rifampin-resistant_beta-subunit_of_RNA_polymerase_RpoB|RPOB|RequiresSNPConfirmation|Escherichia|WP_000263098.1|529|rpoB_R529S|RIFAMYCIN|RIFAMYCIN|Escherichia_rifamycin_resistant_RpoB|wt_coherence=TRUE	Rifamycin	rpoB	98.868778280543	24.0467571644042	0.733316571950991	0.0280172549623043
sample1	32791782	3727.18922170812	858.283839610906	>190|E350Q|ARO:3003890|Escherichia coli UhpT with mutation conferring resistance to fosfomycin|MEG_7330|Drugs|Fosfomycin|Fosfomycin_target_mutation|UHPT|RequiresSNPConfirmation|Escherichia|WP_000879194.1|350|uhpT_E350Q|FOSFOMYCIN|FOSFOMYCIN|Escherichia_fosfomycin_resistant_UhpT|wt_coherence=TRUE	Fosfomycin	UhpT	96.8680089485459	24.4541387024608	0.745739853432206	0.0284919015992971
sample1	32791782	3727.18922170812	858.283839610906	>977|D87N|ARO:3003926|Salmonella enterica gyrA conferring resistance to fluoroquinolones|NA|NA|NA|NA|NA|NA|Salmonella|WP_001281271.1|87|gyrA_D87N|QUINOLONE|QUINOLONE|Salmonella_quinolone_resistant_GyrA|wt_coherence=TRUE	Fluoroquinolones	gyrA	91.1832946635731	6.27610208816705	0.191392529023493	0.00731238524893147
sample1	32791782	3727.18922170812	858.283839610906	>980|W106G|ARO:3003939|Salmonella enterica parC conferring resistance to fluoroquinolones|NA|NA|NA|NA|NA|NA|NA|NA|NA|NA|NA|NA|NA|wt_coherence=TRUE	Fluoroquinolones	parC	83.9673913043478	5.7445652173913	0.175183075362946	0.00669308328116203
sample1	32791782	3727.18922170812	858.283839610906	>991|V461G|ARO:3003317|Salmonella serovars parE conferring resistance to fluoroquinolones|NA|NA|NA|NA|NA|NA|Salmonella|WP_000195318.1|461|parE_V461G|QUINOLONE|QUINOLONE|Salmonella_quinolone_resistant_ParE|wt_coherence=TRUE	Fluoroquinolones	parE	82.7361563517915	6.05048859934853	0.184512345176866	0.00704951942482275
sample1	32791782	3727.18922170812	858.283839610906	>993|N57K|ARO:3003940|Shigella flexneri gyrA conferring resistance to fluoroquinolones|MEG_3178|Drugs|Fluoroquinolones|Fluoroquinolone-resistant_DNA_topoisomerases|GYRA|RequiresSNPConfirmation|NA|NA|NA|NA|NA|NA|NA|wt_coherence=TRUE	Fluoroquinolones	gyrA	96.2747380675204	20.2700814901048	0.61814516484968	0.0236169907373463
sample1	32791782	3727.18922170812	858.283839610906	>995|S129P|ARO:3003941|Shigella flexneri parC conferring resistance to fluoroquinolones|MEG_5332|Drugs|Fluoroquinolones|Fluoroquinolone-resistant_DNA_topoisomerases|PARC|RequiresSNPConfirmation|Escherichia|WP_001281881.1|129|parC_S129P|QUINOLONE|QUINOLONE|Escherichia_quinolone_resistant_ParC|wt_coherence=TRUE	Fluoroquinolones	parC	95.7880434782609	20.8845108695652	0.636882462489084	0.0243328720706579
sample1	32791782	3727.18922170812	858.283839610906	>996|D111H|ARO:3003941|Shigella flexneri parC conferring resistance to fluoroquinolones|MEG_5332|Drugs|Fluoroquinolones|Fluoroquinolone-resistant_DNA_topoisomerases|PARC|RequiresSNPConfirmation|Escherichia|WP_001281881.1|111|parC_D111H|QUINOLONE|QUINOLONE|Escherichia_quinolone_resistant_ParC|wt_coherence=TRUE	Fluoroquinolones	parC	94.5652173913043	16.851902173913	0.51390626388993	0.0196344162573918
sample1	32791782	3727.18922170812	858.283839610906	>997|A85T|ARO:3003941|Shigella flexneri parC conferring resistance to fluoroquinolones|MEG_5332|Drugs|Fluoroquinolones|Fluoroquinolone-resistant_DNA_topoisomerases|PARC|RequiresSNPConfirmation|Escherichia|WP_001281881.1|85|parC_A85T|QUINOLONE|QUINOLONE|Escherichia_quinolone_resistant_ParC|wt_coherence=TRUE	Fluoroquinolones	parC	94.429347826087	18.6141304347826	0.567646199733293	0.0216876161191863
sample1	32791782	3727.18922170812	858.283839610906	>9|G93V|ARO:3004045|Escherichia coli fabI mutations conferring resistance to isoniazid and triclosan|NA|NA|NA|NA|NA|NA|Escherichia|WP_000506490.1|93|fabI_G93V|ISONIAZID/TRICLOSAN|ISONIAZID/TRICLOSAN|Escherichia_isoniazid/triclosan_resistant_FabI|wt_coherence=TRUE	Isoniazid and triclosan	fabI	94.7154471544715	18.8292682926829	0.574206924548441	0.0219382766209591
sample10	32790818	5253.36206904809	1036.13085101792	>1219|I548M;R505K|ARO:3004563|Clostridioides difficile rpoB with mutation conferring resistance to rifampicin|MEG_6095|Drugs|Rifampin|Rifampin-resistant_beta-subunit_of_RNA_polymerase_RpoB|RPOB|RequiresSNPConfirmation|NA|NA|NA|NA|NA|NA|NA|wt_coherence=TRUE	Rifamycin	rpoB	97.7161500815661	29.1280587275693	0.888299240585256	0.0281123361001685
sample10	32790818	5253.36206904809	1036.13085101792	>1220|L487F;H502Y|ARO:3004563|Clostridioides difficile rpoB with mutation conferring resistance to rifampicin|MEG_6095|Drugs|Rifampin|Rifampin-resistant_beta-subunit_of_RNA_polymerase_RpoB|RPOB|RequiresSNPConfirmation|NA|NA|NA|NA|NA|NA|NA|wt_coherence=TRUE	Rifamycin	rpoB	97.4714518760196	28.4559543230016	0.867802514807701	0.0274636686042557
sample10	32790818	5253.36206904809	1036.13085101792	>54|D426V|ARO:3004562|Clostridioides difficile gyrB conferring resistance to fluoroquinolones|MEG_3241|Drugs|Fluoroquinolones|Fluoroquinolone-resistant_DNA_topoisomerases|GYRB|RequiresSNPConfirmation|NA|NA|NA|NA|NA|NA|NA|wt_coherence=TRUE	Fluoroquinolones	gyrB	84.0579710144928	10.3140096618357	0.314539565979591	0.00995435050669809
sample10	32790818	5253.36206904809	1036.13085101792	>60|I139R|ARO:3004562|Clostridioides difficile gyrB conferring resistance to fluoroquinolones|MEG_3241|Drugs|Fluoroquinolones|Fluoroquinolone-resistant_DNA_topoisomerases|GYRB|RequiresSNPConfirmation|NA|NA|NA|NA|NA|NA|NA|wt_coherence=TRUE	Fluoroquinolones	gyrB	88.2447665056361	10.2866344605475	0.313704722478942	0.00992792990426032
sample10	32790818	5253.36206904809	1036.13085101792	>69|D492N|ARO:3004563|Clostridioides difficile rpoB with mutation conferring resistance to rifampicin|MEG_6095|Drugs|Rifampin|Rifampin-resistant_beta-subunit_of_RNA_polymerase_RpoB|RPOB|RequiresSNPConfirmation|NA|NA|NA|NA|NA|NA|NA|wt_coherence=TRUE	Rifamycin	rpoB	98.3686786296901	28.7716150081566	0.877429011016334	0.027768321906341
sample10	32790818	5253.36206904809	1036.13085101792	>70|H502Y|ARO:3004563|Clostridioides difficile rpoB with mutation conferring resistance to rifampicin|MEG_6095|Drugs|Rifampin|Rifampin-resistant_beta-subunit_of_RNA_polymerase_RpoB|RPOB|RequiresSNPConfirmation|NA|NA|NA|NA|NA|NA|NA|wt_coherence=TRUE	Rifamycin	rpoB	98.858075040783	28.8694942903752	0.880413971081026	0.0278627880465224
sample10	32790818	5253.36206904809	1036.13085101792	>72|P496S|ARO:3004563|Clostridioides difficile rpoB with mutation conferring resistance to rifampicin|MEG_6095|Drugs|Rifampin|Rifampin-resistant_beta-subunit_of_RNA_polymerase_RpoB|RPOB|RequiresSNPConfirmation|NA|NA|NA|NA|NA|NA|NA|wt_coherence=TRUE	Rifamycin	rpoB	98.4502446982056	30.3523654159869	0.925636116061117	0.0292939500702716
sample10	32790818	5253.36206904809	1036.13085101792	>73|S498T|ARO:3004563|Clostridioides difficile rpoB with mutation conferring resistance to rifampicin|MEG_6095|Drugs|Rifampin|Rifampin-resistant_beta-subunit_of_RNA_polymerase_RpoB|RPOB|RequiresSNPConfirmation|NA|NA|NA|NA|NA|NA|NA|wt_coherence=TRUE	Rifamycin	rpoB	98.1239804241436	29.9412724306688	0.913099283789408	0.0288971922815094
sample10	32790818	5253.36206904809	1036.13085101792	>74|S488P|ARO:3004563|Clostridioides difficile rpoB with mutation conferring resistance to rifampicin|MEG_6095|Drugs|Rifampin|Rifampin-resistant_beta-subunit_of_RNA_polymerase_RpoB|RPOB|RequiresSNPConfirmation|NA|NA|NA|NA|NA|NA|NA|wt_coherence=TRUE	Rifamycin	rpoB	98.0424143556281	29.4151712887439	0.897055123441687	0.0283894367780341
sample10	32790818	5253.36206904809	1036.13085101792	>75|H502N|ARO:3004563|Clostridioides difficile rpoB with mutation conferring resistance to rifampicin|MEG_6095|Drugs|Rifampin|Rifampin-resistant_beta-subunit_of_RNA_polymerase_RpoB|RPOB|RequiresSNPConfirmation|NA|NA|NA|NA|NA|NA|NA|wt_coherence=TRUE	Rifamycin	rpoB	98.694942903752	29.2659053833605	0.892503059343031	0.0282453759142573
sample10	32790818	5253.36206904809	1036.13085101792	>76|R505K|ARO:3004563|Clostridioides difficile rpoB with mutation conferring resistance to rifampicin|MEG_6095|Drugs|Rifampin|Rifampin-resistant_beta-subunit_of_RNA_polymerase_RpoB|RPOB|RequiresSNPConfirmation|NA|NA|NA|NA|NA|NA|NA|wt_coherence=TRUE	Rifamycin	rpoB	98.858075040783	28.9502446982055	0.882876563134398	0.0279407226121721
sample10	32790818	5253.36206904809	1036.13085101792	>77|S488T|ARO:3004563|Clostridioides difficile rpoB with mutation conferring resistance to rifampicin|MEG_6095|Drugs|Rifampin|Rifampin-resistant_beta-subunit_of_RNA_polymerase_RpoB|RPOB|RequiresSNPConfirmation|NA|NA|NA|NA|NA|NA|NA|wt_coherence=TRUE	Rifamycin	rpoB	98.1239804241436	30.21044045677	0.921307923967313	0.0291569741670085
sample10	32790818	5253.36206904809	1036.13085101792	>79|Q1074R|ARO:3004563|Clostridioides difficile rpoB with mutation conferring resistance to rifampicin|MEG_6095|Drugs|Rifampin|Rifampin-resistant_beta-subunit_of_RNA_polymerase_RpoB|RPOB|RequiresSNPConfirmation|NA|NA|NA|NA|NA|NA|NA|wt_coherence=TRUE	Rifamycin	rpoB	97.8792822185971	30.0448613376835	0.916258366524541	0.0289971689465348
sample10	32790818	5253.36206904809	1036.13085101792	>81|D492V|ARO:3004563|Clostridioides difficile rpoB with mutation conferring resistance to rifampicin|MEG_6095|Drugs|Rifampin|Rifampin-resistant_beta-subunit_of_RNA_polymerase_RpoB|RPOB|RequiresSNPConfirmation|NA|NA|NA|NA|NA|NA|NA|wt_coherence=TRUE	Rifamycin	rpoB	98.1239804241436	29.731647634584	0.906706494317525	0.0286948772979541
sample11	32787778	5895.26579409344	946.753675384708	>1219|I548M;R505K|ARO:3004563|Clostridioides difficile rpoB with mutation conferring resistance to rifampicin|MEG_6095|Drugs|Rifampin|Rifampin-resistant_beta-subunit_of_RNA_polymerase_RpoB|RPOB|RequiresSNPConfirmation|NA|NA|NA|NA|NA|NA|NA|wt_coherence=TRUE	Rifamycin	rpoB	81.4029363784666	36.8678629690049	1.12443920319959	0.0389413465482707
sample11	32787778	5895.26579409344	946.753675384708	>1220|L487F;H502Y|ARO:3004563|Clostridioides difficile rpoB with mutation conferring resistance to rifampicin|MEG_6095|Drugs|Rifampin|Rifampin-resistant_beta-subunit_of_RNA_polymerase_RpoB|RPOB|RequiresSNPConfirmation|NA|NA|NA|NA|NA|NA|NA|wt_coherence=TRUE	Rifamycin	rpoB	81.3213703099511	35.3115823817292	1.07697393771939	0.0372975392647729
sample11	32787778	5895.26579409344	946.753675384708	>1221|E448K;G33R|ARO:3003889|Escherichia coli GlpT with mutation conferring resistance to fosfomycin|MEG_3144|Drugs|Fosfomycin|Fosfomycin_target_mutation|GLPT|RequiresSNPConfirmation|NA|NA|NA|NA|NA|NA|NA|wt_coherence=TRUE	Fosfomycin	GlpT	80.2752293577982	2.27522935779817	0.0693926059215774	0.00240319041473342
sample11	32787778	5895.26579409344	946.753675384708	>128|E379K|ARO:3003368|Escherichia coli EF-Tu mutants conferring resistance to kirromycin|MEG_7302|Drugs|Elfamycins|EF-Tu_inhibition|TUFAB|RequiresSNPConfirmation|Escherichia|WP_000031783.1|379|tufA_E379K|POLYKETIDE|KIRROMYCIN|Escherichia_kirromycin_resistant_TufA|wt_coherence=TRUE	Kirromycin	EF-Tu	82.010582010582	27.8280423280423	0.848732180876738	0.0293931178209945
sample11	32787778	5895.26579409344	946.753675384708	>130|A376T|ARO:3003368|Escherichia coli EF-Tu mutants conferring resistance to kirromycin|MEG_7302|Drugs|Elfamycins|EF-Tu_inhibition|TUFAB|RequiresSNPConfirmation|Escherichia|WP_000031783.1|376|tufA_A376T|POLYKETIDE|KIRROMYCIN|Escherichia_kirromycin_resistant_TufA|wt_coherence=TRUE	Kirromycin	EF-Tu	81.4814814814815	9.93915343915344	0.303135925806056	0.0104981408549745
sample11	32787778	5895.26579409344	946.753675384708	>132|R234F|ARO:3003369|Escherichia coli EF-Tu mutants conferring resistance to Pulvomycin|MEG_7301|Drugs|Elfamycins|EF-Tu_inhibition|TUFAB|RequiresSNPConfirmation|NA|NA|NA|NA|NA|NA|NA|wt_coherence=TRUE	Pulvomycin	EF-Tu	90.8396946564885	28.3715012722646	0.865307227353578	0.0299671414116624
sample11	32787778	5895.26579409344	946.753675384708	>1372|I572L|NA|NA|NA|NA|NA|NA|NA|NA|Escherichia|WP_000263098.1|572|rpoB_I572L|RIFAMYCIN|RIFAMYCIN|Escherichia_rifamycin_resistant_RpoB|wt_coherence=TRUE	Rifamycin	rpoB	87.10407239819	3.25641025641026	0.0993178084959053	0.00343955385764627
sample11	32787778	5895.26579409344	946.753675384708	>1373|I572N|NA|NA|NA|NA|NA|NA|NA|NA|Escherichia|WP_000263098.1|572|rpoB_I572N|RIFAMYCIN|RIFAMYCIN|Escherichia_rifamycin_resistant_RpoB|wt_coherence=TRUE	Rifamycin	rpoB	86.7269984917044	3.00226244343891	0.0915665112603518	0.00317111253063682
sample11	32787778	5895.26579409344	946.753675384708	>1379|L64R|NA|NA|NA|NA|NA|NA|NA|NA|Escherichia|WP_000378442.1|64|emrR_L64R|QUINOLONE|NITROXOLINE|Escherichia_nitroxoline_resistant_EmrR|wt_coherence=TRUE	Quinolone	emrR	86.875	2.05	0.0625232975531309	0.00216529394424267
sample11	32787778	5895.26579409344	946.753675384708	>180|Q513P|ARO:3003288|Escherichia coli rpoB mutants conferring resistance to rifampicin|MEG_6094|Drugs|Rifampin|Rifampin-resistant_beta-subunit_of_RNA_polymerase_RpoB|RPOB|RequiresSNPConfirmation|Escherichia|WP_000263098.1|513|rpoB_Q513P|RIFAMYCIN|RIFAMYCIN|Escherichia_rifamycin_resistant_RpoB|wt_coherence=TRUE	Rifamycin	rpoB	86.5761689291101	2.79487179487179	0.0852412687090841	0.0029520580353027
sample11	32787778	5895.26579409344	946.753675384708	>184|T563P|ARO:3003288|Escherichia coli rpoB mutants conferring resistance to rifampicin|MEG_6094|Drugs|Rifampin|Rifampin-resistant_beta-subunit_of_RNA_polymerase_RpoB|RPOB|RequiresSNPConfirmation|Escherichia|WP_000263098.1|563|rpoB_T563P|RIFAMYCIN|RIFAMYCIN|Escherichia_rifamycin_resistant_RpoB|wt_coherence=TRUE	Rifamycin	rpoB	86.4253393665158	2.97285067873303	0.090669476862172	0.00314004662038944
sample11	32787778	5895.26579409344	946.753675384708	>190|E350Q|ARO:3003890|Escherichia coli UhpT with mutation conferring resistance to fosfomycin|MEG_7330|Drugs|Fosfomycin|Fosfomycin_target_mutation|UHPT|RequiresSNPConfirmation|Escherichia|WP_000879194.1|350|uhpT_E350Q|FOSFOMYCIN|FOSFOMYCIN|Escherichia_fosfomycin_resistant_UhpT|wt_coherence=TRUE	Fosfomycin	UhpT	86.3534675615213	2.78299776286353	0.0848791205937632	0.00293951619647284
sample11	32787778	5895.26579409344	946.753675384708	>69|D492N|ARO:3004563|Clostridioides difficile rpoB with mutation conferring resistance to rifampicin|MEG_6095|Drugs|Rifampin|Rifampin-resistant_beta-subunit_of_RNA_polymerase_RpoB|RPOB|RequiresSNPConfirmation|NA|NA|NA|NA|NA|NA|NA|wt_coherence=TRUE	Rifamycin	rpoB	83.0342577487765	35.7879282218597	1.09150209025631	0.037800675246724
sample11	32787778	5895.26579409344	946.753675384708	>70|H502Y|ARO:3004563|Clostridioides difficile rpoB with mutation conferring resistance to rifampicin|MEG_6095|Drugs|Rifampin|Rifampin-resistant_beta-subunit_of_RNA_polymerase_RpoB|RPOB|RequiresSNPConfirmation|NA|NA|NA|NA|NA|NA|NA|wt_coherence=TRUE	Rifamycin	rpoB	82.137030995106	35.8743882544861	1.09413904944965	0.037891997873585
sample11	32787778	5895.26579409344	946.753675384708	>71|H502L|ARO:3004563|Clostridioides difficile rpoB with mutation conferring resistance to rifampicin|MEG_6095|Drugs|Rifampin|Rifampin-resistant_beta-subunit_of_RNA_polymerase_RpoB|RPOB|RequiresSNPConfirmation|NA|NA|NA|NA|NA|NA|NA|wt_coherence=TRUE	Rifamycin	rpoB	82.0554649265905	37.0807504078303	1.13093209328886	0.0391662069785605
sample11	32787778	5895.26579409344	946.753675384708	>73|S498T|ARO:3004563|Clostridioides difficile rpoB with mutation conferring resistance to rifampicin|MEG_6095|Drugs|Rifampin|Rifampin-resistant_beta-subunit_of_RNA_polymerase_RpoB|RPOB|RequiresSNPConfirmation|NA|NA|NA|NA|NA|NA|NA|wt_coherence=TRUE	Rifamycin	rpoB	83.0342577487765	37.4396411092985	1.14187796163859	0.0395452820334552
sample11	32787778	5895.26579409344	946.753675384708	>74|S488P|ARO:3004563|Clostridioides difficile rpoB with mutation conferring resistance to rifampicin|MEG_6095|Drugs|Rifampin|Rifampin-resistant_beta-subunit_of_RNA_polymerase_RpoB|RPOB|RequiresSNPConfirmation|NA|NA|NA|NA|NA|NA|NA|wt_coherence=TRUE	Rifamycin	rpoB	82.626427406199	36.2446982055465	1.10543319542869	0.0382831344074991
sample11	32787778	5895.26579409344	946.753675384708	>75|H502N|ARO:3004563|Clostridioides difficile rpoB with mutation conferring resistance to rifampicin|MEG_6095|Drugs|Rifampin|Rifampin-resistant_beta-subunit_of_RNA_polymerase_RpoB|RPOB|RequiresSNPConfirmation|NA|NA|NA|NA|NA|NA|NA|wt_coherence=TRUE	Rifamycin	rpoB	81.973898858075	36.0938009787928	1.1008309553271	0.0381237505776002
sample11	32787778	5895.26579409344	946.753675384708	>76|R505K|ARO:3004563|Clostridioides difficile rpoB with mutation conferring resistance to rifampicin|MEG_6095|Drugs|Rifampin|Rifampin-resistant_beta-subunit_of_RNA_polymerase_RpoB|RPOB|RequiresSNPConfirmation|NA|NA|NA|NA|NA|NA|NA|wt_coherence=TRUE	Rifamycin	rpoB	81.973898858075	35.8972267536705	1.09483560470827	0.0379161208316238
sample11	32787778	5895.26579409344	946.753675384708	>77|S488T|ARO:3004563|Clostridioides difficile rpoB with mutation conferring resistance to rifampicin|MEG_6095|Drugs|Rifampin|Rifampin-resistant_beta-subunit_of_RNA_polymerase_RpoB|RPOB|RequiresSNPConfirmation|NA|NA|NA|NA|NA|NA|NA|wt_coherence=TRUE	Rifamycin	rpoB	82.626427406199	37.4429037520392	1.14197746953268	0.0395487281703179
sample11	32787778	5895.26579409344	946.753675384708	>80|S550F|ARO:3004563|Clostridioides difficile rpoB with mutation conferring resistance to rifampicin|MEG_6095|Drugs|Rifampin|Rifampin-resistant_beta-subunit_of_RNA_polymerase_RpoB|RPOB|RequiresSNPConfirmation|NA|NA|NA|NA|NA|NA|NA|wt_coherence=TRUE	Rifamycin	rpoB	81.810766721044	36.8189233278956	1.12294658478826	0.0388896544953305
sample11	32787778	5895.26579409344	946.753675384708	>81|D492V|ARO:3004563|Clostridioides difficile rpoB with mutation conferring resistance to rifampicin|MEG_6095|Drugs|Rifampin|Rifampin-resistant_beta-subunit_of_RNA_polymerase_RpoB|RPOB|RequiresSNPConfirmation|NA|NA|NA|NA|NA|NA|NA|wt_coherence=TRUE	Rifamycin	rpoB	81.810766721044	36.547308319739	1.11466255260539	0.0386027636015125
sample12	32788310	5847.38539780429	1010.20072964152	>120|Q125K|ARO:3003368|Escherichia coli EF-Tu mutants conferring resistance to kirromycin|MEG_7302|Drugs|Elfamycins|EF-Tu_inhibition|TUFAB|RequiresSNPConfirmation|Escherichia|WP_000031783.1|125|tufA_Q125K|POLYKETIDE|KIRROMYCIN|Escherichia_kirromycin_resistant_TufA|wt_coherence=TRUE	Kirromycin	EF-Tu	85.1851851851852	54.6640211640212	1.66718019818713	0.0541120388850036
sample12	32788310	5847.38539780429	1010.20072964152	>1221|E448K;G33R|ARO:3003889|Escherichia coli GlpT with mutation conferring resistance to fosfomycin|MEG_3144|Drugs|Fosfomycin|Fosfomycin_target_mutation|GLPT|RequiresSNPConfirmation|NA|NA|NA|NA|NA|NA|NA|wt_coherence=TRUE	Fosfomycin	GlpT	95.6422018348624	22.8142201834862	0.69580347945613	0.0225838484511707
sample12	32788310	5847.38539780429	1010.20072964152	>1222|E448K;G302D|ARO:3003889|Escherichia coli GlpT with mutation conferring resistance to fosfomycin|MEG_3144|Drugs|Fosfomycin|Fosfomycin_target_mutation|GLPT|RequiresSNPConfirmation|NA|NA|NA|NA|NA|NA|NA|wt_coherence=TRUE	Fosfomycin	GlpT	95.8715596330275	23.8922018348624	0.72868049115256	0.0236509449397653
sample12	32788310	5847.38539780429	1010.20072964152	>1223|E448K;Q444E;E443Q;L297F|ARO:3003889|Escherichia coli GlpT with mutation conferring resistance to fosfomycin|MEG_3144|Drugs|Fosfomycin|Fosfomycin_target_mutation|GLPT|RequiresSNPConfirmation|NA|NA|NA|NA|NA|NA|NA|wt_coherence=TRUE	Fosfomycin	GlpT	97.4770642201835	23.7110091743119	0.723154355144011	0.0234715819129589
sample12	32788310	5847.38539780429	1010.20072964152	>124|Y161N|ARO:3003368|Escherichia coli EF-Tu mutants conferring resistance to kirromycin|MEG_7302|Drugs|Elfamycins|EF-Tu_inhibition|TUFAB|RequiresSNPConfirmation|Escherichia|WP_000031783.1|161|tufA_Y161N|POLYKETIDE|KIRROMYCIN|Escherichia_kirromycin_resistant_TufA|wt_coherence=TRUE	Kirromycin	EF-Tu	86.5079365079365	54.3280423280423	1.65693328896922	0.0537794526710755
sample12	32788310	5847.38539780429	1010.20072964152	>125|L121Q|ARO:3003368|Escherichia coli EF-Tu mutants conferring resistance to kirromycin|MEG_7302|Drugs|Elfamycins|EF-Tu_inhibition|TUFAB|RequiresSNPConfirmation|Escherichia|WP_000031783.1|121|tufA_L121Q|POLYKETIDE|KIRROMYCIN|Escherichia_kirromycin_resistant_TufA|wt_coherence=TRUE	Kirromycin	EF-Tu	85.4497354497355	55.1111111111111	1.68081584903617	0.0545546142405457
sample12	32788310	5847.38539780429	1010.20072964152	>126|A376S|ARO:3003368|Escherichia coli EF-Tu mutants conferring resistance to kirromycin|MEG_7302|Drugs|Elfamycins|EF-Tu_inhibition|TUFAB|RequiresSNPConfirmation|Escherichia|WP_000031783.1|376|tufA_A376S|POLYKETIDE|KIRROMYCIN|Escherichia_kirromycin_resistant_TufA|wt_coherence=TRUE	Kirromycin	EF-Tu	85.4497354497355	55.7089947089947	1.69905050638458	0.0551464605739924
sample12	32788310	5847.38539780429	1010.20072964152	>1298|A12S|NA|NA|NA|NA|NA|NA|NA|NA|Escherichia|WP_000019358.1|12|soxS_A12S|MULTIDRUG|AMPICILLIN/CHLORAMPHENICOL/QUINOLONE/RIFAMPIN/TETRACYCLINE|Escherichia_ampicillin/chloramphenicol/quinolone/rifampin/tetracycline_resistant_SoxS|wt_coherence=TRUE	Multidrug	soxS	89.010989010989	21.2637362637363	0.648515774790962	0.0210490208923942
sample12	32788310	5847.38539780429	1010.20072964152	>1304|T335A|NA|NA|NA|NA|NA|NA|NA|NA|Escherichia|WP_000031783.1|335|tufA_T335A|POLYKETIDE|PULVOMYCIN|Escherichia_pulvomycin_resistant_TufA|wt_coherence=TRUE	Polyketide	tufA	88.8888888888889	55.0291005291005	1.6783146349751	0.0544734317788782
sample12	32788310	5847.38539780429	1010.20072964152	>1306|R438L|NA|NA|NA|NA|NA|NA|NA|NA|Salmonella|WP_000072047.1|438|gyrB_R438L|QUINOLONE|QUINOLONE|Salmonella_quinolone_resistant_GyrB|wt_coherence=TRUE	Quinolone	gyrB	97.4619289340102	15.2322335025381	0.464562934245103	0.015078422590274
sample12	32788310	5847.38539780429	1010.20072964152	>130|A376T|ARO:3003368|Escherichia coli EF-Tu mutants conferring resistance to kirromycin|MEG_7302|Drugs|Elfamycins|EF-Tu_inhibition|TUFAB|RequiresSNPConfirmation|Escherichia|WP_000031783.1|376|tufA_A376T|POLYKETIDE|KIRROMYCIN|Escherichia_kirromycin_resistant_TufA|wt_coherence=TRUE	Kirromycin	EF-Tu	85.4497354497355	38.8968253968254	1.18630162386611	0.0385040559321593
sample12	32788310	5847.38539780429	1010.20072964152	>1311|K447E|NA|NA|NA|NA|NA|NA|NA|NA|Escherichia|WP_000072067.1|447|gyrB_K447E|QUINOLONE|NALIDIXIC_ACID|Escherichia_nalidixic_acid_resistant_GyrB|wt_coherence=TRUE	Quinolone	gyrB	98.3502538071066	21.9708121827411	0.670080653218818	0.0217489569528796
sample12	32788310	5847.38539780429	1010.20072964152	>131|R234S|ARO:3003369|Escherichia coli EF-Tu mutants conferring resistance to Pulvomycin|MEG_7301|Drugs|Elfamycins|EF-Tu_inhibition|TUFAB|RequiresSNPConfirmation|NA|NA|NA|NA|NA|NA|NA|wt_coherence=TRUE	Pulvomycin	EF-Tu	93.8931297709924	54.4427480916031	1.66043166273599	0.0538930001673256
sample12	32788310	5847.38539780429	1010.20072964152	>132|R234F|ARO:3003369|Escherichia coli EF-Tu mutants conferring resistance to Pulvomycin|MEG_7301|Drugs|Elfamycins|EF-Tu_inhibition|TUFAB|RequiresSNPConfirmation|NA|NA|NA|NA|NA|NA|NA|wt_coherence=TRUE	Pulvomycin	EF-Tu	93.8931297709924	58.2468193384224	1.77645079415262	0.0576586589470111
sample12	32788310	5847.38539780429	1010.20072964152	>1360|M438I|NA|NA|NA|NA|NA|NA|NA|NA|Salmonella|WP_000195318.1|438|parE_M438I|QUINOLONE|QUINOLONE|Salmonella_quinolone_resistant_ParE|wt_coherence=TRUE	Quinolone	parE	88.2736156351791	7.13192182410423	0.217514163557202	0.00705990563542262
sample12	32788310	5847.38539780429	1010.20072964152	>1371|I572F|NA|NA|NA|NA|NA|NA|NA|NA|Escherichia|WP_000263098.1|572|rpoB_I572F|RIFAMYCIN|RIFAMYCIN|Escherichia_rifamycin_resistant_RpoB|wt_coherence=TRUE	Rifamycin	rpoB	97.8883861236802	24.210407239819	0.738385334279779	0.0239659371938983
sample12	32788310	5847.38539780429	1010.20072964152	>1372|I572L|NA|NA|NA|NA|NA|NA|NA|NA|Escherichia|WP_000263098.1|572|rpoB_I572L|RIFAMYCIN|RIFAMYCIN|Escherichia_rifamycin_resistant_RpoB|wt_coherence=TRUE	Rifamycin	rpoB	97.8129713423831	24.2330316742081	0.739075349544034	0.02398833317296
sample12	32788310	5847.38539780429	1010.20072964152	>1373|I572N|NA|NA|NA|NA|NA|NA|NA|NA|Escherichia|WP_000263098.1|572|rpoB_I572N|RIFAMYCIN|RIFAMYCIN|Escherichia_rifamycin_resistant_RpoB|wt_coherence=TRUE	Rifamycin	rpoB	98.1146304675716	23.7496229260935	0.724332023397775	0.0235098057536755
sample12	32788310	5847.38539780429	1010.20072964152	>1380|L113P|NA|NA|NA|NA|NA|NA|NA|NA|Escherichia|WP_000378442.1|113|emrR_L113P|QUINOLONE|NITROXOLINE|Escherichia_nitroxoline_resistant_EmrR|wt_coherence=TRUE	Quinolone	emrR	93.75	18.3125	0.558506980079181	0.0181275854022579
sample12	32788310	5847.38539780429	1010.20072964152	>1387|G15R|NA|NA|NA|NA|NA|NA|NA|NA|Salmonella|WP_000697899.1|15|pmrA_G15R|COLISTIN|COLISTIN|Salmonella_colistin_resistant_PmrA|wt_coherence=TRUE	Colistin	pmrA	84.9514563106796	9.3252427184466	0.284407543982797	0.00923107897749759
sample12	32788310	5847.38539780429	1010.20072964152	>142|E448K|ARO:3003889|Escherichia coli GlpT with mutation conferring resistance to fosfomycin|MEG_3144|Drugs|Fosfomycin|Fosfomycin_target_mutation|GLPT|RequiresSNPConfirmation|NA|NA|NA|NA|NA|NA|NA|wt_coherence=TRUE	Fosfomycin	GlpT	99.3119266055046	23.7683486238532	0.724903132361906	0.0235283423644799
sample12	32788310	5847.38539780429	1010.20072964152	>145|S83L|ARO:3003294|Escherichia coli gyrA conferring resistance to fluoroquinolones|MEG_3187|Drugs|Fluoroquinolones|Fluoroquinolone-resistant_DNA_topoisomerases|GYRA|RequiresSNPConfirmation|NA|NA|NA|NA|NA|NA|NA|wt_coherence=TRUE	Fluoroquinolones	gyrA	94.0628637951106	20.0174621653085	0.610506066500789	0.0198153313276776
sample12	32788310	5847.38539780429	1010.20072964152	>1475|G81C|NA|NA|NA|NA|NA|NA|NA|NA|Escherichia|WP_001281243.1|81|gyrA_G81C|QUINOLONE|QUINOLONE|Escherichia_quinolone_resistant_GyrA|wt_coherence=TRUE	Quinolone	gyrA	96.8677494199536	19.9269141531323	0.607744472134497	0.0197256976444706
sample12	32788310	5847.38539780429	1010.20072964152	>1496|V73I|NA|NA|NA|NA|NA|NA|NA|NA|Salmonella|WP_001281271.1|73|gyrA_V73I|QUINOLONE|QUINOLONE|Salmonella_quinolone_resistant_GyrA|wt_coherence=TRUE	Quinolone	gyrA	85.614849187935	4.95823665893271	0.151219646847694	0.00490816974631584
sample12	32788310	5847.38539780429	1010.20072964152	>1503|S83A|NA|NA|NA|NA|NA|NA|NA|NA|Salmonella|WP_001281271.1|83|gyrA_S83A|QUINOLONE|QUINOLONE|Salmonella_quinolone_resistant_GyrA|wt_coherence=TRUE	Quinolone	gyrA	90.9512761020882	5.56960556844548	0.169865588328446	0.00551336522041702
sample12	32788310	5847.38539780429	1010.20072964152	>1511|E139A|NA|NA|NA|NA|NA|NA|NA|NA|Salmonella|WP_001281271.1|139|gyrA_E139A|QUINOLONE|QUINOLONE|Salmonella_quinolone_resistant_GyrA|wt_coherence=TRUE	Quinolone	gyrA	80.6264501160093	2.85614849187935	0.087108743691863	0.00282730788849546
sample12	32788310	5847.38539780429	1010.20072964152	>1516|G78C|NA|NA|NA|NA|NA|NA|NA|NA|Escherichia|WP_001281881.1|78|parC_G78C|QUINOLONE|QUINOLONE|Escherichia_quinolone_resistant_ParC|wt_coherence=TRUE	Quinolone	parC	97.6902173913043	21.4225543478261	0.653359515870934	0.0212062352750705
sample12	32788310	5847.38539780429	1010.20072964152	>1517|G78D|NA|NA|NA|NA|NA|NA|NA|NA|Escherichia|WP_001281881.1|78|parC_G78D|QUINOLONE|QUINOLONE|Escherichia_quinolone_resistant_ParC|wt_coherence=TRUE	Quinolone	parC	95.3804347826087	15.7092391304348	0.479110973710898	0.0155506115462907
sample12	32788310	5847.38539780429	1010.20072964152	>1521|S80R|NA|NA|NA|NA|NA|NA|NA|NA|Escherichia|WP_001281881.1|80|parC_S80R|QUINOLONE|QUINOLONE|Escherichia_quinolone_resistant_ParC|wt_coherence=TRUE	Quinolone	parC	99.5923913043478	21.4673913043478	0.654726983621535	0.0212506194803142
sample12	32788310	5847.38539780429	1010.20072964152	>1524|E84A|NA|NA|NA|NA|NA|NA|NA|NA|Escherichia|WP_001281881.1|84|parC_E84A|QUINOLONE|QUINOLONE|Escherichia_quinolone_resistant_ParC|wt_coherence=TRUE	Quinolone	parC	97.8260869565217	21.2866847826087	0.649215674202443	0.021071737683423
sample12	32788310	5847.38539780429	1010.20072964152	>1525|E84K|NA|NA|NA|NA|NA|NA|NA|NA|Escherichia|WP_001281881.1|84|parC_E84K|QUINOLONE|QUINOLONE|Escherichia_quinolone_resistant_ParC|wt_coherence=TRUE	Quinolone	parC	98.2336956521739	21.3383152173913	0.650790334036469	0.0211228467682491
sample12	32788310	5847.38539780429	1010.20072964152	>1527|E84V|NA|NA|NA|NA|NA|NA|NA|NA|Escherichia|WP_001281881.1|84|parC_E84V|QUINOLONE|QUINOLONE|Escherichia_quinolone_resistant_ParC|wt_coherence=TRUE	Quinolone	parC	98.9130434782609	21.3084239130435	0.649878688869401	0.0210932572980866
sample12	32788310	5847.38539780429	1010.20072964152	>1530|T66I|NA|NA|NA|NA|NA|NA|NA|NA|Salmonella|WP_001281910.1|66|parC_T66I|QUINOLONE|QUINOLONE|Salmonella_quinolone_resistant_ParC|wt_coherence=TRUE	Quinolone	parC	82.2010869565217	2.67391304347826	0.0815508040358976	0.00264691260362395
sample12	32788310	5847.38539780429	1010.20072964152	>1531|G78D|NA|NA|NA|NA|NA|NA|NA|NA|Salmonella|WP_001281910.1|78|parC_G78D|QUINOLONE|QUINOLONE|Salmonella_quinolone_resistant_ParC|wt_coherence=TRUE	Quinolone	parC	87.6358695652174	2.97961956521739	0.0908744477900017	0.00294953218483096
sample12	32788310	5847.38539780429	1010.20072964152	>1533|S80R|NA|NA|NA|NA|NA|NA|NA|NA|Salmonella|WP_001281910.1|80|parC_S80R|QUINOLONE|QUINOLONE|Salmonella_quinolone_resistant_ParC|wt_coherence=TRUE	Quinolone	parC	95.7880434782609	6.64130434782609	0.202550980755827	0.00657424227973266
sample12	32788310	5847.38539780429	1010.20072964152	>1534|E84G|NA|NA|NA|NA|NA|NA|NA|NA|Salmonella|WP_001281910.1|84|parC_E84G|QUINOLONE|QUINOLONE|Salmonella_quinolone_resistant_ParC|wt_coherence=TRUE	Quinolone	parC	94.8369565217391	6.67119565217391	0.203462625922895	0.00660383174989512
sample12	32788310	5847.38539780429	1010.20072964152	>1535|E84K|NA|NA|NA|NA|NA|NA|NA|NA|Salmonella|WP_001281910.1|84|parC_E84K|QUINOLONE|QUINOLONE|Salmonella_quinolone_resistant_ParC|wt_coherence=TRUE	Quinolone	parC	83.2880434782609	2.89673913043478	0.0883467043722224	0.00286748865392595
sample12	32788310	5847.38539780429	1010.20072964152	>1536|W106G|NA|NA|NA|NA|NA|NA|NA|NA|Salmonella|WP_001281910.1|106|parC_W106G|QUINOLONE|QUINOLONE|Salmonella_quinolone_resistant_ParC|wt_coherence=TRUE	Quinolone	parC	91.1684782608696	6.64402173913043	0.202633857589197	0.00657693223156561
sample12	32788310	5847.38539780429	1010.20072964152	>1548|L10R|NA|NA|NA|NA|NA|NA|NA|NA|Escherichia|WP_001300761.1|10|pmrB_L10R|COLISTIN|COLISTIN|Escherichia_colistin_resistant_PmrB|wt_coherence=TRUE	Colistin	pmrB	85.014409221902	12.5100864553314	0.381541057020975	0.0123837630366498
sample12	32788310	5847.38539780429	1010.20072964152	>1553|P94Q|NA|NA|NA|NA|NA|NA|NA|NA|Escherichia|WP_001300761.1|94|pmrB_P94Q|COLISTIN|COLISTIN|Escherichia_colistin_resistant_PmrB|wt_coherence=TRUE	Colistin	pmrB	85.014409221902	13.299711815562	0.405623584001797	0.0131654149767655
sample12	32788310	5847.38539780429	1010.20072964152	>1557|T147A|NA|NA|NA|NA|NA|NA|NA|NA|Escherichia|WP_001300761.1|147|pmrB_T147A|COLISTIN|COLISTIN|Escherichia_colistin_resistant_PmrB|wt_coherence=TRUE	Colistin	pmrB	88.1844380403458	13.7463976945245	0.419246911308466	0.0136075903443492
sample12	32788310	5847.38539780429	1010.20072964152	>1559|A159P|NA|NA|NA|NA|NA|NA|NA|NA|Escherichia|WP_001300761.1|159|pmrB_A159P|COLISTIN|COLISTIN|Escherichia_colistin_resistant_PmrB|wt_coherence=TRUE	Colistin	pmrB	86.4553314121037	13.6484149855908	0.416258568544423	0.0135105970379115
sample12	32788310	5847.38539780429	1010.20072964152	>1561|V161G|NA|NA|NA|NA|NA|NA|NA|NA|Escherichia|WP_001300761.1|161|pmrB_V161G|COLISTIN|COLISTIN|Escherichia_colistin_resistant_PmrB|wt_coherence=TRUE	Colistin	pmrB	86.1671469740634	13.5244956772334	0.41247919387225	0.0133879290327108
sample12	32788310	5847.38539780429	1010.20072964152	>157|R136S|ARO:3003303|Escherichia coli gyrB conferring resistance to aminocoumarin|MEG_3244|Drugs|Aminocoumarins|Aminocoumarin-resistant_DNA_topoisomerases|GYRBA|RequiresSNPConfirmation|Escherichia|WP_000072067.1|136|gyrB_R136S|AMINOCOUMARIN|AMINOCOUMARIN|Escherichia_aminocoumarin_resistant_GyrB|wt_coherence=TRUE	Aminocoumarin	gyrB	96.4467005076142	21.7081218274112	0.662068945530013	0.0214889191726425
sample12	32788310	5847.38539780429	1010.20072964152	>158|R136L|ARO:3003303|Escherichia coli gyrB conferring resistance to aminocoumarin|MEG_3244|Drugs|Aminocoumarins|Aminocoumarin-resistant_DNA_topoisomerases|GYRBA|RequiresSNPConfirmation|Escherichia|WP_000072067.1|136|gyrB_R136L|AMINOCOUMARIN|AMINOCOUMARIN|Escherichia_aminocoumarin_resistant_GyrB|wt_coherence=TRUE	Aminocoumarin	gyrB	97.0812182741117	21.6725888324873	0.66098523627742	0.0214537449801466
sample12	32788310	5847.38539780429	1010.20072964152	>161|R136G|ARO:3003303|Escherichia coli gyrB conferring resistance to aminocoumarin|MEG_3244|Drugs|Aminocoumarins|Aminocoumarin-resistant_DNA_topoisomerases|GYRBA|RequiresSNPConfirmation|Escherichia|WP_000072067.1|136|gyrB_R136G|AMINOCOUMARIN|AMINOCOUMARIN|Escherichia_aminocoumarin_resistant_GyrB|wt_coherence=TRUE	Aminocoumarin	gyrB	97.7157360406091	21.7271573604061	0.662649504058187	0.021507762490051
sample12	32788310	5847.38539780429	1010.20072964152	>1689|L416F|NA|NA|NA|NA|NA|NA|NA|NA|Escherichia|WP_033554192.1|416|parE_L416F|QUINOLONE|QUINOLONE|Escherichia_quinolone_resistant_ParE|wt_coherence=TRUE	Quinolone	parE	90.5537459283388	18.5586319218241	0.56601367749128	0.0183712319515051
sample12	32788310	5847.38539780429	1010.20072964152	>1690|G423R|NA|NA|NA|NA|NA|NA|NA|NA|Escherichia|WP_033554192.1|423|parE_G423R|QUINOLONE|QUINOLONE|Escherichia_quinolone_resistant_ParE|wt_coherence=TRUE	Quinolone	parE	92.1824104234528	14.714983713355	0.448787501196464	0.0145663958474637
sample12	32788310	5847.38539780429	1010.20072964152	>1715|R620C|NA|NA|NA|NA|NA|NA|NA|NA|Escherichia|WP_086259262.1|620|acrB_R620C|TETRACYCLINE|TIGECYCLINE|Escherichia_tigecycline_resistant_AcrB|wt_coherence=TRUE	Tetracycline	acrB	98.160696999032	29.2139399806389	0.890986451593233	0.0289189456347014
sample12	32788310	5847.38539780429	1010.20072964152	>1717|S33R|NA|NA|NA|NA|NA|NA|NA|NA|Escherichia|WP_089631889.1|33|nfsA_S33R|NITROFURAN|NITROFURANTOIN|Escherichia_nitrofurantoin_resistant_NfsA|wt_coherence=TRUE	Nitrofuran	nfsA	83.9285714285714	13.3839285714286	0.408192083441585	0.0132487813349511
sample12	32788310	5847.38539780429	1010.20072964152	>171|S33R|ARO:3003751|Escherichia coli nfsA mutations conferring resistance to nitrofurantoin|NA|NA|NA|NA|NA|NA|NA|NA|NA|NA|NA|NA|NA|wt_coherence=TRUE	Nitrofurantoin	nfsA	89.2857142857143	14.7410714285714	0.449583141935996	0.0145922201360935
sample12	32788310	5847.38539780429	1010.20072964152	>174|E84G|ARO:3003308|Escherichia coli parC conferring resistance to fluoroquinolones|MEG_5333|Drugs|Fluoroquinolones|Fluoroquinolone-resistant_DNA_topoisomerases|PARC|RequiresSNPConfirmation|Escherichia|WP_001281881.1|84|parC_E84G|QUINOLONE|QUINOLONE|Escherichia_quinolone_resistant_ParC|wt_coherence=TRUE	Fluoroquinolones	parC	93.75	16.8165760869565	0.512883283309098	0.0166467669182183
sample12	32788310	5847.38539780429	1010.20072964152	>181|V146F|ARO:3003288|Escherichia coli rpoB mutants conferring resistance to rifampicin|MEG_6094|Drugs|Rifampin|Rifampin-resistant_beta-subunit_of_RNA_polymerase_RpoB|RPOB|RequiresSNPConfirmation|Escherichia|WP_000263098.1|146|rpoB_V146F|RIFAMYCIN|RIFAMYCIN|Escherichia_rifamycin_resistant_RpoB|wt_coherence=TRUE	Rifamycin	rpoB	97.737556561086	23.7450980392157	0.724194020344924	0.0235053265578632
sample12	32788310	5847.38539780429	1010.20072964152	>184|T563P|ARO:3003288|Escherichia coli rpoB mutants conferring resistance to rifampicin|MEG_6094|Drugs|Rifampin|Rifampin-resistant_beta-subunit_of_RNA_polymerase_RpoB|RPOB|RequiresSNPConfirmation|Escherichia|WP_000263098.1|563|rpoB_T563P|RIFAMYCIN|RIFAMYCIN|Escherichia_rifamycin_resistant_RpoB|wt_coherence=TRUE	Rifamycin	rpoB	97.6621417797888	23.8966817496229	0.728817122615436	0.0236553796175764
sample12	32788310	5847.38539780429	1010.20072964152	>187|R529S|ARO:3003288|Escherichia coli rpoB mutants conferring resistance to rifampicin|MEG_6094|Drugs|Rifampin|Rifampin-resistant_beta-subunit_of_RNA_polymerase_RpoB|RPOB|RequiresSNPConfirmation|Escherichia|WP_000263098.1|529|rpoB_R529S|RIFAMYCIN|RIFAMYCIN|Escherichia_rifamycin_resistant_RpoB|wt_coherence=TRUE	Rifamycin	rpoB	98.868778280543	24.0467571644042	0.733394223868331	0.0238039396120189
sample12	32788310	5847.38539780429	1010.20072964152	>190|E350Q|ARO:3003890|Escherichia coli UhpT with mutation conferring resistance to fosfomycin|MEG_7330|Drugs|Fosfomycin|Fosfomycin_target_mutation|UHPT|RequiresSNPConfirmation|Escherichia|WP_000879194.1|350|uhpT_E350Q|FOSFOMYCIN|FOSFOMYCIN|Escherichia_fosfomycin_resistant_UhpT|wt_coherence=TRUE	Fosfomycin	UhpT	96.8680089485459	24.4541387024608	0.745818820868195	0.024207207523141
sample12	32788310	5847.38539780429	1010.20072964152	>977|D87N|ARO:3003926|Salmonella enterica gyrA conferring resistance to fluoroquinolones|NA|NA|NA|NA|NA|NA|Salmonella|WP_001281271.1|87|gyrA_D87N|QUINOLONE|QUINOLONE|Salmonella_quinolone_resistant_GyrA|wt_coherence=TRUE	Fluoroquinolones	gyrA	91.1832946635731	6.27610208816705	0.191412795846052	0.00621272773223413
sample12	32788310	5847.38539780429	1010.20072964152	>980|W106G|ARO:3003939|Salmonella enterica parC conferring resistance to fluoroquinolones|NA|NA|NA|NA|NA|NA|NA|NA|NA|NA|NA|NA|NA|wt_coherence=TRUE	Fluoroquinolones	parC	83.9673913043478	5.7445652173913	0.175201625743788	0.00568655817485877
sample12	32788310	5847.38539780429	1010.20072964152	>991|V461G|ARO:3003317|Salmonella serovars parE conferring resistance to fluoroquinolones|NA|NA|NA|NA|NA|NA|Salmonella|WP_000195318.1|461|parE_V461G|QUINOLONE|QUINOLONE|Salmonella_quinolone_resistant_ParE|wt_coherence=TRUE	Fluoroquinolones	parE	82.7361563517915	6.05048859934853	0.184531883447135	0.00598939242648893
sample12	32788310	5847.38539780429	1010.20072964152	>993|N57K|ARO:3003940|Shigella flexneri gyrA conferring resistance to fluoroquinolones|MEG_3178|Drugs|Fluoroquinolones|Fluoroquinolone-resistant_DNA_topoisomerases|GYRA|RequiresSNPConfirmation|NA|NA|NA|NA|NA|NA|NA|wt_coherence=TRUE	Fluoroquinolones	gyrA	96.2747380675204	20.2700814901048	0.618210621105655	0.0200653997718827
sample12	32788310	5847.38539780429	1010.20072964152	>995|S129P|ARO:3003941|Shigella flexneri parC conferring resistance to fluoroquinolones|MEG_5332|Drugs|Fluoroquinolones|Fluoroquinolone-resistant_DNA_topoisomerases|PARC|RequiresSNPConfirmation|Escherichia|WP_001281881.1|129|parC_S129P|QUINOLONE|QUINOLONE|Escherichia_quinolone_resistant_ParC|wt_coherence=TRUE	Fluoroquinolones	parC	95.7880434782609	20.8845108695652	0.63694990286371	0.0206736248121462
sample12	32788310	5847.38539780429	1010.20072964152	>996|D111H|ARO:3003941|Shigella flexneri parC conferring resistance to fluoroquinolones|MEG_5332|Drugs|Fluoroquinolones|Fluoroquinolone-resistant_DNA_topoisomerases|PARC|RequiresSNPConfirmation|Escherichia|WP_001281881.1|111|parC_D111H|QUINOLONE|QUINOLONE|Escherichia_quinolone_resistant_ParC|wt_coherence=TRUE	Fluoroquinolones	parC	94.5652173913043	16.851902173913	0.513960682142905	0.0166817362920467
sample12	32788310	5847.38539780429	1010.20072964152	>997|A85T|ARO:3003941|Shigella flexneri parC conferring resistance to fluoroquinolones|MEG_5332|Drugs|Fluoroquinolones|Fluoroquinolone-resistant_DNA_topoisomerases|PARC|RequiresSNPConfirmation|Escherichia|WP_001281881.1|85|parC_A85T|QUINOLONE|QUINOLONE|Escherichia_quinolone_resistant_ParC|wt_coherence=TRUE	Fluoroquinolones	parC	94.429347826087	18.6141304347826	0.56770630858323	0.0184261700557155
sample12	32788310	5847.38539780429	1010.20072964152	>9|G93V|ARO:3004045|Escherichia coli fabI mutations conferring resistance to isoniazid and triclosan|NA|NA|NA|NA|NA|NA|Escherichia|WP_000506490.1|93|fabI_G93V|ISONIAZID/TRICLOSAN|ISONIAZID/TRICLOSAN|Escherichia_isoniazid/triclosan_resistant_FabI|wt_coherence=TRUE	Isoniazid and triclosan	fabI	94.7154471544715	18.8292682926829	0.574267728122704	0.0186391355105877
sample10	32790818	5253.36206904809	1036.13085101792	>1219|I548M;R505K|ARO:3004563|Clostridioides difficile rpoB with mutation conferring resistance to rifampicin|MEG_6095|Drugs|Rifampin|Rifampin-resistant_beta-subunit_of_RNA_polymerase_RpoB|RPOB|RequiresSNPConfirmation|NA|NA|NA|NA|NA|NA|NA|wt_coherence=TRUE	Rifamycin	rpoB	97.7161500815661	29.1280587275693	0.888299240585256	0.0281123361001685
sample10	32790818	5253.36206904809	1036.13085101792	>1220|L487F;H502Y|ARO:3004563|Clostridioides difficile rpoB with mutation conferring resistance to rifampicin|MEG_6095|Drugs|Rifampin|Rifampin-resistant_beta-subunit_of_RNA_polymerase_RpoB|RPOB|RequiresSNPConfirmation|NA|NA|NA|NA|NA|NA|NA|wt_coherence=TRUE	Rifamycin	rpoB	97.4714518760196	28.4559543230016	0.867802514807701	0.0274636686042557
sample10	32790818	5253.36206904809	1036.13085101792	>54|D426V|ARO:3004562|Clostridioides difficile gyrB conferring resistance to fluoroquinolones|MEG_3241|Drugs|Fluoroquinolones|Fluoroquinolone-resistant_DNA_topoisomerases|GYRB|RequiresSNPConfirmation|NA|NA|NA|NA|NA|NA|NA|wt_coherence=TRUE	Fluoroquinolones	gyrB	84.0579710144928	10.3140096618357	0.314539565979591	0.00995435050669809
sample10	32790818	5253.36206904809	1036.13085101792	>60|I139R|ARO:3004562|Clostridioides difficile gyrB conferring resistance to fluoroquinolones|MEG_3241|Drugs|Fluoroquinolones|Fluoroquinolone-resistant_DNA_topoisomerases|GYRB|RequiresSNPConfirmation|NA|NA|NA|NA|NA|NA|NA|wt_coherence=TRUE	Fluoroquinolones	gyrB	88.2447665056361	10.2866344605475	0.313704722478942	0.00992792990426032
sample10	32790818	5253.36206904809	1036.13085101792	>69|D492N|ARO:3004563|Clostridioides difficile rpoB with mutation conferring resistance to rifampicin|MEG_6095|Drugs|Rifampin|Rifampin-resistant_beta-subunit_of_RNA_polymerase_RpoB|RPOB|RequiresSNPConfirmation|NA|NA|NA|NA|NA|NA|NA|wt_coherence=TRUE	Rifamycin	rpoB	98.3686786296901	28.7716150081566	0.877429011016334	0.027768321906341
sample10	32790818	5253.36206904809	1036.13085101792	>70|H502Y|ARO:3004563|Clostridioides difficile rpoB with mutation conferring resistance to rifampicin|MEG_6095|Drugs|Rifampin|Rifampin-resistant_beta-subunit_of_RNA_polymerase_RpoB|RPOB|RequiresSNPConfirmation|NA|NA|NA|NA|NA|NA|NA|wt_coherence=TRUE	Rifamycin	rpoB	98.858075040783	28.8694942903752	0.880413971081026	0.0278627880465224
sample10	32790818	5253.36206904809	1036.13085101792	>72|P496S|ARO:3004563|Clostridioides difficile rpoB with mutation conferring resistance to rifampicin|MEG_6095|Drugs|Rifampin|Rifampin-resistant_beta-subunit_of_RNA_polymerase_RpoB|RPOB|RequiresSNPConfirmation|NA|NA|NA|NA|NA|NA|NA|wt_coherence=TRUE	Rifamycin	rpoB	98.4502446982056	30.3523654159869	0.925636116061117	0.0292939500702716
sample10	32790818	5253.36206904809	1036.13085101792	>73|S498T|ARO:3004563|Clostridioides difficile rpoB with mutation conferring resistance to rifampicin|MEG_6095|Drugs|Rifampin|Rifampin-resistant_beta-subunit_of_RNA_polymerase_RpoB|RPOB|RequiresSNPConfirmation|NA|NA|NA|NA|NA|NA|NA|wt_coherence=TRUE	Rifamycin	rpoB	98.1239804241436	29.9412724306688	0.913099283789408	0.0288971922815094
sample10	32790818	5253.36206904809	1036.13085101792	>74|S488P|ARO:3004563|Clostridioides difficile rpoB with mutation conferring resistance to rifampicin|MEG_6095|Drugs|Rifampin|Rifampin-resistant_beta-subunit_of_RNA_polymerase_RpoB|RPOB|RequiresSNPConfirmation|NA|NA|NA|NA|NA|NA|NA|wt_coherence=TRUE	Rifamycin	rpoB	98.0424143556281	29.4151712887439	0.897055123441687	0.0283894367780341
sample10	32790818	5253.36206904809	1036.13085101792	>75|H502N|ARO:3004563|Clostridioides difficile rpoB with mutation conferring resistance to rifampicin|MEG_6095|Drugs|Rifampin|Rifampin-resistant_beta-subunit_of_RNA_polymerase_RpoB|RPOB|RequiresSNPConfirmation|NA|NA|NA|NA|NA|NA|NA|wt_coherence=TRUE	Rifamycin	rpoB	98.694942903752	29.2659053833605	0.892503059343031	0.0282453759142573
sample10	32790818	5253.36206904809	1036.13085101792	>76|R505K|ARO:3004563|Clostridioides difficile rpoB with mutation conferring resistance to rifampicin|MEG_6095|Drugs|Rifampin|Rifampin-resistant_beta-subunit_of_RNA_polymerase_RpoB|RPOB|RequiresSNPConfirmation|NA|NA|NA|NA|NA|NA|NA|wt_coherence=TRUE	Rifamycin	rpoB	98.858075040783	28.9502446982055	0.882876563134398	0.0279407226121721
sample10	32790818	5253.36206904809	1036.13085101792	>77|S488T|ARO:3004563|Clostridioides difficile rpoB with mutation conferring resistance to rifampicin|MEG_6095|Drugs|Rifampin|Rifampin-resistant_beta-subunit_of_RNA_polymerase_RpoB|RPOB|RequiresSNPConfirmation|NA|NA|NA|NA|NA|NA|NA|wt_coherence=TRUE	Rifamycin	rpoB	98.1239804241436	30.21044045677	0.921307923967313	0.0291569741670085
sample10	32790818	5253.36206904809	1036.13085101792	>79|Q1074R|ARO:3004563|Clostridioides difficile rpoB with mutation conferring resistance to rifampicin|MEG_6095|Drugs|Rifampin|Rifampin-resistant_beta-subunit_of_RNA_polymerase_RpoB|RPOB|RequiresSNPConfirmation|NA|NA|NA|NA|NA|NA|NA|wt_coherence=TRUE	Rifamycin	rpoB	97.8792822185971	30.0448613376835	0.916258366524541	0.0289971689465348
sample10	32790818	5253.36206904809	1036.13085101792	>81|D492V|ARO:3004563|Clostridioides difficile rpoB with mutation conferring resistance to rifampicin|MEG_6095|Drugs|Rifampin|Rifampin-resistant_beta-subunit_of_RNA_polymerase_RpoB|RPOB|RequiresSNPConfirmation|NA|NA|NA|NA|NA|NA|NA|wt_coherence=TRUE	Rifamycin	rpoB	98.1239804241436	29.731647634584	0.906706494317525	0.0286948772979541
sample11	32787778	5895.26579409344	946.753675384708	>1219|I548M;R505K|ARO:3004563|Clostridioides difficile rpoB with mutation conferring resistance to rifampicin|MEG_6095|Drugs|Rifampin|Rifampin-resistant_beta-subunit_of_RNA_polymerase_RpoB|RPOB|RequiresSNPConfirmation|NA|NA|NA|NA|NA|NA|NA|wt_coherence=TRUE	Rifamycin	rpoB	81.4029363784666	36.8678629690049	1.12443920319959	0.0389413465482707
sample11	32787778	5895.26579409344	946.753675384708	>1220|L487F;H502Y|ARO:3004563|Clostridioides difficile rpoB with mutation conferring resistance to rifampicin|MEG_6095|Drugs|Rifampin|Rifampin-resistant_beta-subunit_of_RNA_polymerase_RpoB|RPOB|RequiresSNPConfirmation|NA|NA|NA|NA|NA|NA|NA|wt_coherence=TRUE	Rifamycin	rpoB	81.3213703099511	35.3115823817292	1.07697393771939	0.0372975392647729
sample11	32787778	5895.26579409344	946.753675384708	>1221|E448K;G33R|ARO:3003889|Escherichia coli GlpT with mutation conferring resistance to fosfomycin|MEG_3144|Drugs|Fosfomycin|Fosfomycin_target_mutation|GLPT|RequiresSNPConfirmation|NA|NA|NA|NA|NA|NA|NA|wt_coherence=TRUE	Fosfomycin	GlpT	80.2752293577982	2.27522935779817	0.0693926059215774	0.00240319041473342
sample11	32787778	5895.26579409344	946.753675384708	>128|E379K|ARO:3003368|Escherichia coli EF-Tu mutants conferring resistance to kirromycin|MEG_7302|Drugs|Elfamycins|EF-Tu_inhibition|TUFAB|RequiresSNPConfirmation|Escherichia|WP_000031783.1|379|tufA_E379K|POLYKETIDE|KIRROMYCIN|Escherichia_kirromycin_resistant_TufA|wt_coherence=TRUE	Kirromycin	EF-Tu	82.010582010582	27.8280423280423	0.848732180876738	0.0293931178209945
sample11	32787778	5895.26579409344	946.753675384708	>130|A376T|ARO:3003368|Escherichia coli EF-Tu mutants conferring resistance to kirromycin|MEG_7302|Drugs|Elfamycins|EF-Tu_inhibition|TUFAB|RequiresSNPConfirmation|Escherichia|WP_000031783.1|376|tufA_A376T|POLYKETIDE|KIRROMYCIN|Escherichia_kirromycin_resistant_TufA|wt_coherence=TRUE	Kirromycin	EF-Tu	81.4814814814815	9.93915343915344	0.303135925806056	0.0104981408549745
sample11	32787778	5895.26579409344	946.753675384708	>132|R234F|ARO:3003369|Escherichia coli EF-Tu mutants conferring resistance to Pulvomycin|MEG_7301|Drugs|Elfamycins|EF-Tu_inhibition|TUFAB|RequiresSNPConfirmation|NA|NA|NA|NA|NA|NA|NA|wt_coherence=TRUE	Pulvomycin	EF-Tu	90.8396946564885	28.3715012722646	0.865307227353578	0.0299671414116624
sample11	32787778	5895.26579409344	946.753675384708	>1372|I572L|NA|NA|NA|NA|NA|NA|NA|NA|Escherichia|WP_000263098.1|572|rpoB_I572L|RIFAMYCIN|RIFAMYCIN|Escherichia_rifamycin_resistant_RpoB|wt_coherence=TRUE	Rifamycin	rpoB	87.10407239819	3.25641025641026	0.0993178084959053	0.00343955385764627
sample11	32787778	5895.26579409344	946.753675384708	>1373|I572N|NA|NA|NA|NA|NA|NA|NA|NA|Escherichia|WP_000263098.1|572|rpoB_I572N|RIFAMYCIN|RIFAMYCIN|Escherichia_rifamycin_resistant_RpoB|wt_coherence=TRUE	Rifamycin	rpoB	86.7269984917044	3.00226244343891	0.0915665112603518	0.00317111253063682
sample11	32787778	5895.26579409344	946.753675384708	>1379|L64R|NA|NA|NA|NA|NA|NA|NA|NA|Escherichia|WP_000378442.1|64|emrR_L64R|QUINOLONE|NITROXOLINE|Escherichia_nitroxoline_resistant_EmrR|wt_coherence=TRUE	Quinolone	emrR	86.875	2.05	0.0625232975531309	0.00216529394424267
sample11	32787778	5895.26579409344	946.753675384708	>180|Q513P|ARO:3003288|Escherichia coli rpoB mutants conferring resistance to rifampicin|MEG_6094|Drugs|Rifampin|Rifampin-resistant_beta-subunit_of_RNA_polymerase_RpoB|RPOB|RequiresSNPConfirmation|Escherichia|WP_000263098.1|513|rpoB_Q513P|RIFAMYCIN|RIFAMYCIN|Escherichia_rifamycin_resistant_RpoB|wt_coherence=TRUE	Rifamycin	rpoB	86.5761689291101	2.79487179487179	0.0852412687090841	0.0029520580353027
sample11	32787778	5895.26579409344	946.753675384708	>184|T563P|ARO:3003288|Escherichia coli rpoB mutants conferring resistance to rifampicin|MEG_6094|Drugs|Rifampin|Rifampin-resistant_beta-subunit_of_RNA_polymerase_RpoB|RPOB|RequiresSNPConfirmation|Escherichia|WP_000263098.1|563|rpoB_T563P|RIFAMYCIN|RIFAMYCIN|Escherichia_rifamycin_resistant_RpoB|wt_coherence=TRUE	Rifamycin	rpoB	86.4253393665158	2.97285067873303	0.090669476862172	0.00314004662038944
sample11	32787778	5895.26579409344	946.753675384708	>190|E350Q|ARO:3003890|Escherichia coli UhpT with mutation conferring resistance to fosfomycin|MEG_7330|Drugs|Fosfomycin|Fosfomycin_target_mutation|UHPT|RequiresSNPConfirmation|Escherichia|WP_000879194.1|350|uhpT_E350Q|FOSFOMYCIN|FOSFOMYCIN|Escherichia_fosfomycin_resistant_UhpT|wt_coherence=TRUE	Fosfomycin	UhpT	86.3534675615213	2.78299776286353	0.0848791205937632	0.00293951619647284
sample11	32787778	5895.26579409344	946.753675384708	>69|D492N|ARO:3004563|Clostridioides difficile rpoB with mutation conferring resistance to rifampicin|MEG_6095|Drugs|Rifampin|Rifampin-resistant_beta-subunit_of_RNA_polymerase_RpoB|RPOB|RequiresSNPConfirmation|NA|NA|NA|NA|NA|NA|NA|wt_coherence=TRUE	Rifamycin	rpoB	83.0342577487765	35.7879282218597	1.09150209025631	0.037800675246724
sample11	32787778	5895.26579409344	946.753675384708	>70|H502Y|ARO:3004563|Clostridioides difficile rpoB with mutation conferring resistance to rifampicin|MEG_6095|Drugs|Rifampin|Rifampin-resistant_beta-subunit_of_RNA_polymerase_RpoB|RPOB|RequiresSNPConfirmation|NA|NA|NA|NA|NA|NA|NA|wt_coherence=TRUE	Rifamycin	rpoB	82.137030995106	35.8743882544861	1.09413904944965	0.037891997873585
sample11	32787778	5895.26579409344	946.753675384708	>71|H502L|ARO:3004563|Clostridioides difficile rpoB with mutation conferring resistance to rifampicin|MEG_6095|Drugs|Rifampin|Rifampin-resistant_beta-subunit_of_RNA_polymerase_RpoB|RPOB|RequiresSNPConfirmation|NA|NA|NA|NA|NA|NA|NA|wt_coherence=TRUE	Rifamycin	rpoB	82.0554649265905	37.0807504078303	1.13093209328886	0.0391662069785605
sample11	32787778	5895.26579409344	946.753675384708	>73|S498T|ARO:3004563|Clostridioides difficile rpoB with mutation conferring resistance to rifampicin|MEG_6095|Drugs|Rifampin|Rifampin-resistant_beta-subunit_of_RNA_polymerase_RpoB|RPOB|RequiresSNPConfirmation|NA|NA|NA|NA|NA|NA|NA|wt_coherence=TRUE	Rifamycin	rpoB	83.0342577487765	37.4396411092985	1.14187796163859	0.0395452820334552
sample11	32787778	5895.26579409344	946.753675384708	>74|S488P|ARO:3004563|Clostridioides difficile rpoB with mutation conferring resistance to rifampicin|MEG_6095|Drugs|Rifampin|Rifampin-resistant_beta-subunit_of_RNA_polymerase_RpoB|RPOB|RequiresSNPConfirmation|NA|NA|NA|NA|NA|NA|NA|wt_coherence=TRUE	Rifamycin	rpoB	82.626427406199	36.2446982055465	1.10543319542869	0.0382831344074991
sample11	32787778	5895.26579409344	946.753675384708	>75|H502N|ARO:3004563|Clostridioides difficile rpoB with mutation conferring resistance to rifampicin|MEG_6095|Drugs|Rifampin|Rifampin-resistant_beta-subunit_of_RNA_polymerase_RpoB|RPOB|RequiresSNPConfirmation|NA|NA|NA|NA|NA|NA|NA|wt_coherence=TRUE	Rifamycin	rpoB	81.973898858075	36.0938009787928	1.1008309553271	0.0381237505776002
sample11	32787778	5895.26579409344	946.753675384708	>76|R505K|ARO:3004563|Clostridioides difficile rpoB with mutation conferring resistance to rifampicin|MEG_6095|Drugs|Rifampin|Rifampin-resistant_beta-subunit_of_RNA_polymerase_RpoB|RPOB|RequiresSNPConfirmation|NA|NA|NA|NA|NA|NA|NA|wt_coherence=TRUE	Rifamycin	rpoB	81.973898858075	35.8972267536705	1.09483560470827	0.0379161208316238
sample11	32787778	5895.26579409344	946.753675384708	>77|S488T|ARO:3004563|Clostridioides difficile rpoB with mutation conferring resistance to rifampicin|MEG_6095|Drugs|Rifampin|Rifampin-resistant_beta-subunit_of_RNA_polymerase_RpoB|RPOB|RequiresSNPConfirmation|NA|NA|NA|NA|NA|NA|NA|wt_coherence=TRUE	Rifamycin	rpoB	82.626427406199	37.4429037520392	1.14197746953268	0.0395487281703179
sample11	32787778	5895.26579409344	946.753675384708	>80|S550F|ARO:3004563|Clostridioides difficile rpoB with mutation conferring resistance to rifampicin|MEG_6095|Drugs|Rifampin|Rifampin-resistant_beta-subunit_of_RNA_polymerase_RpoB|RPOB|RequiresSNPConfirmation|NA|NA|NA|NA|NA|NA|NA|wt_coherence=TRUE	Rifamycin	rpoB	81.810766721044	36.8189233278956	1.12294658478826	0.0388896544953305
sample11	32787778	5895.26579409344	946.753675384708	>81|D492V|ARO:3004563|Clostridioides difficile rpoB with mutation conferring resistance to rifampicin|MEG_6095|Drugs|Rifampin|Rifampin-resistant_beta-subunit_of_RNA_polymerase_RpoB|RPOB|RequiresSNPConfirmation|NA|NA|NA|NA|NA|NA|NA|wt_coherence=TRUE	Rifamycin	rpoB	81.810766721044	36.547308319739	1.11466255260539	0.0386027636015125
sample12	32788310	5847.38539780429	1010.20072964152	>120|Q125K|ARO:3003368|Escherichia coli EF-Tu mutants conferring resistance to kirromycin|MEG_7302|Drugs|Elfamycins|EF-Tu_inhibition|TUFAB|RequiresSNPConfirmation|Escherichia|WP_000031783.1|125|tufA_Q125K|POLYKETIDE|KIRROMYCIN|Escherichia_kirromycin_resistant_TufA|wt_coherence=TRUE	Kirromycin	EF-Tu	85.1851851851852	54.6640211640212	1.66718019818713	0.0541120388850036
sample12	32788310	5847.38539780429	1010.20072964152	>1221|E448K;G33R|ARO:3003889|Escherichia coli GlpT with mutation conferring resistance to fosfomycin|MEG_3144|Drugs|Fosfomycin|Fosfomycin_target_mutation|GLPT|RequiresSNPConfirmation|NA|NA|NA|NA|NA|NA|NA|wt_coherence=TRUE	Fosfomycin	GlpT	95.6422018348624	22.8142201834862	0.69580347945613	0.0225838484511707
sample12	32788310	5847.38539780429	1010.20072964152	>1222|E448K;G302D|ARO:3003889|Escherichia coli GlpT with mutation conferring resistance to fosfomycin|MEG_3144|Drugs|Fosfomycin|Fosfomycin_target_mutation|GLPT|RequiresSNPConfirmation|NA|NA|NA|NA|NA|NA|NA|wt_coherence=TRUE	Fosfomycin	GlpT	95.8715596330275	23.8922018348624	0.72868049115256	0.0236509449397653
sample12	32788310	5847.38539780429	1010.20072964152	>1223|E448K;Q444E;E443Q;L297F|ARO:3003889|Escherichia coli GlpT with mutation conferring resistance to fosfomycin|MEG_3144|Drugs|Fosfomycin|Fosfomycin_target_mutation|GLPT|RequiresSNPConfirmation|NA|NA|NA|NA|NA|NA|NA|wt_coherence=TRUE	Fosfomycin	GlpT	97.4770642201835	23.7110091743119	0.723154355144011	0.0234715819129589
sample12	32788310	5847.38539780429	1010.20072964152	>124|Y161N|ARO:3003368|Escherichia coli EF-Tu mutants conferring resistance to kirromycin|MEG_7302|Drugs|Elfamycins|EF-Tu_inhibition|TUFAB|RequiresSNPConfirmation|Escherichia|WP_000031783.1|161|tufA_Y161N|POLYKETIDE|KIRROMYCIN|Escherichia_kirromycin_resistant_TufA|wt_coherence=TRUE	Kirromycin	EF-Tu	86.5079365079365	54.3280423280423	1.65693328896922	0.0537794526710755
sample12	32788310	5847.38539780429	1010.20072964152	>125|L121Q|ARO:3003368|Escherichia coli EF-Tu mutants conferring resistance to kirromycin|MEG_7302|Drugs|Elfamycins|EF-Tu_inhibition|TUFAB|RequiresSNPConfirmation|Escherichia|WP_000031783.1|121|tufA_L121Q|POLYKETIDE|KIRROMYCIN|Escherichia_kirromycin_resistant_TufA|wt_coherence=TRUE	Kirromycin	EF-Tu	85.4497354497355	55.1111111111111	1.68081584903617	0.0545546142405457
sample12	32788310	5847.38539780429	1010.20072964152	>126|A376S|ARO:3003368|Escherichia coli EF-Tu mutants conferring resistance to kirromycin|MEG_7302|Drugs|Elfamycins|EF-Tu_inhibition|TUFAB|RequiresSNPConfirmation|Escherichia|WP_000031783.1|376|tufA_A376S|POLYKETIDE|KIRROMYCIN|Escherichia_kirromycin_resistant_TufA|wt_coherence=TRUE	Kirromycin	EF-Tu	85.4497354497355	55.7089947089947	1.69905050638458	0.0551464605739924
sample12	32788310	5847.38539780429	1010.20072964152	>1298|A12S|NA|NA|NA|NA|NA|NA|NA|NA|Escherichia|WP_000019358.1|12|soxS_A12S|MULTIDRUG|AMPICILLIN/CHLORAMPHENICOL/QUINOLONE/RIFAMPIN/TETRACYCLINE|Escherichia_ampicillin/chloramphenicol/quinolone/rifampin/tetracycline_resistant_SoxS|wt_coherence=TRUE	Multidrug	soxS	89.010989010989	21.2637362637363	0.648515774790962	0.0210490208923942
sample12	32788310	5847.38539780429	1010.20072964152	>1304|T335A|NA|NA|NA|NA|NA|NA|NA|NA|Escherichia|WP_000031783.1|335|tufA_T335A|POLYKETIDE|PULVOMYCIN|Escherichia_pulvomycin_resistant_TufA|wt_coherence=TRUE	Polyketide	tufA	88.8888888888889	55.0291005291005	1.6783146349751	0.0544734317788782
sample12	32788310	5847.38539780429	1010.20072964152	>1306|R438L|NA|NA|NA|NA|NA|NA|NA|NA|Salmonella|WP_000072047.1|438|gyrB_R438L|QUINOLONE|QUINOLONE|Salmonella_quinolone_resistant_GyrB|wt_coherence=TRUE	Quinolone	gyrB	97.4619289340102	15.2322335025381	0.464562934245103	0.015078422590274
sample12	32788310	5847.38539780429	1010.20072964152	>130|A376T|ARO:3003368|Escherichia coli EF-Tu mutants conferring resistance to kirromycin|MEG_7302|Drugs|Elfamycins|EF-Tu_inhibition|TUFAB|RequiresSNPConfirmation|Escherichia|WP_000031783.1|376|tufA_A376T|POLYKETIDE|KIRROMYCIN|Escherichia_kirromycin_resistant_TufA|wt_coherence=TRUE	Kirromycin	EF-Tu	85.4497354497355	38.8968253968254	1.18630162386611	0.0385040559321593
sample12	32788310	5847.38539780429	1010.20072964152	>1311|K447E|NA|NA|NA|NA|NA|NA|NA|NA|Escherichia|WP_000072067.1|447|gyrB_K447E|QUINOLONE|NALIDIXIC_ACID|Escherichia_nalidixic_acid_resistant_GyrB|wt_coherence=TRUE	Quinolone	gyrB	98.3502538071066	21.9708121827411	0.670080653218818	0.0217489569528796
sample12	32788310	5847.38539780429	1010.20072964152	>131|R234S|ARO:3003369|Escherichia coli EF-Tu mutants conferring resistance to Pulvomycin|MEG_7301|Drugs|Elfamycins|EF-Tu_inhibition|TUFAB|RequiresSNPConfirmation|NA|NA|NA|NA|NA|NA|NA|wt_coherence=TRUE	Pulvomycin	EF-Tu	93.8931297709924	54.4427480916031	1.66043166273599	0.0538930001673256
sample12	32788310	5847.38539780429	1010.20072964152	>132|R234F|ARO:3003369|Escherichia coli EF-Tu mutants conferring resistance to Pulvomycin|MEG_7301|Drugs|Elfamycins|EF-Tu_inhibition|TUFAB|RequiresSNPConfirmation|NA|NA|NA|NA|NA|NA|NA|wt_coherence=TRUE	Pulvomycin	EF-Tu	93.8931297709924	58.2468193384224	1.77645079415262	0.0576586589470111
sample12	32788310	5847.38539780429	1010.20072964152	>1360|M438I|NA|NA|NA|NA|NA|NA|NA|NA|Salmonella|WP_000195318.1|438|parE_M438I|QUINOLONE|QUINOLONE|Salmonella_quinolone_resistant_ParE|wt_coherence=TRUE	Quinolone	parE	88.2736156351791	7.13192182410423	0.217514163557202	0.00705990563542262
sample12	32788310	5847.38539780429	1010.20072964152	>1371|I572F|NA|NA|NA|NA|NA|NA|NA|NA|Escherichia|WP_000263098.1|572|rpoB_I572F|RIFAMYCIN|RIFAMYCIN|Escherichia_rifamycin_resistant_RpoB|wt_coherence=TRUE	Rifamycin	rpoB	97.8883861236802	24.210407239819	0.738385334279779	0.0239659371938983
sample12	32788310	5847.38539780429	1010.20072964152	>1372|I572L|NA|NA|NA|NA|NA|NA|NA|NA|Escherichia|WP_000263098.1|572|rpoB_I572L|RIFAMYCIN|RIFAMYCIN|Escherichia_rifamycin_resistant_RpoB|wt_coherence=TRUE	Rifamycin	rpoB	97.8129713423831	24.2330316742081	0.739075349544034	0.02398833317296
sample12	32788310	5847.38539780429	1010.20072964152	>1373|I572N|NA|NA|NA|NA|NA|NA|NA|NA|Escherichia|WP_000263098.1|572|rpoB_I572N|RIFAMYCIN|RIFAMYCIN|Escherichia_rifamycin_resistant_RpoB|wt_coherence=TRUE	Rifamycin	rpoB	98.1146304675716	23.7496229260935	0.724332023397775	0.0235098057536755
sample12	32788310	5847.38539780429	1010.20072964152	>1380|L113P|NA|NA|NA|NA|NA|NA|NA|NA|Escherichia|WP_000378442.1|113|emrR_L113P|QUINOLONE|NITROXOLINE|Escherichia_nitroxoline_resistant_EmrR|wt_coherence=TRUE	Quinolone	emrR	93.75	18.3125	0.558506980079181	0.0181275854022579
sample12	32788310	5847.38539780429	1010.20072964152	>1387|G15R|NA|NA|NA|NA|NA|NA|NA|NA|Salmonella|WP_000697899.1|15|pmrA_G15R|COLISTIN|COLISTIN|Salmonella_colistin_resistant_PmrA|wt_coherence=TRUE	Colistin	pmrA	84.9514563106796	9.3252427184466	0.284407543982797	0.00923107897749759
sample12	32788310	5847.38539780429	1010.20072964152	>142|E448K|ARO:3003889|Escherichia coli GlpT with mutation conferring resistance to fosfomycin|MEG_3144|Drugs|Fosfomycin|Fosfomycin_target_mutation|GLPT|RequiresSNPConfirmation|NA|NA|NA|NA|NA|NA|NA|wt_coherence=TRUE	Fosfomycin	GlpT	99.3119266055046	23.7683486238532	0.724903132361906	0.0235283423644799
sample12	32788310	5847.38539780429	1010.20072964152	>145|S83L|ARO:3003294|Escherichia coli gyrA conferring resistance to fluoroquinolones|MEG_3187|Drugs|Fluoroquinolones|Fluoroquinolone-resistant_DNA_topoisomerases|GYRA|RequiresSNPConfirmation|NA|NA|NA|NA|NA|NA|NA|wt_coherence=TRUE	Fluoroquinolones	gyrA	94.0628637951106	20.0174621653085	0.610506066500789	0.0198153313276776
sample12	32788310	5847.38539780429	1010.20072964152	>1475|G81C|NA|NA|NA|NA|NA|NA|NA|NA|Escherichia|WP_001281243.1|81|gyrA_G81C|QUINOLONE|QUINOLONE|Escherichia_quinolone_resistant_GyrA|wt_coherence=TRUE	Quinolone	gyrA	96.8677494199536	19.9269141531323	0.607744472134497	0.0197256976444706
sample12	32788310	5847.38539780429	1010.20072964152	>1496|V73I|NA|NA|NA|NA|NA|NA|NA|NA|Salmonella|WP_001281271.1|73|gyrA_V73I|QUINOLONE|QUINOLONE|Salmonella_quinolone_resistant_GyrA|wt_coherence=TRUE	Quinolone	gyrA	85.614849187935	4.95823665893271	0.151219646847694	0.00490816974631584
sample12	32788310	5847.38539780429	1010.20072964152	>1503|S83A|NA|NA|NA|NA|NA|NA|NA|NA|Salmonella|WP_001281271.1|83|gyrA_S83A|QUINOLONE|QUINOLONE|Salmonella_quinolone_resistant_GyrA|wt_coherence=TRUE	Quinolone	gyrA	90.9512761020882	5.56960556844548	0.169865588328446	0.00551336522041702
sample12	32788310	5847.38539780429	1010.20072964152	>1511|E139A|NA|NA|NA|NA|NA|NA|NA|NA|Salmonella|WP_001281271.1|139|gyrA_E139A|QUINOLONE|QUINOLONE|Salmonella_quinolone_resistant_GyrA|wt_coherence=TRUE	Quinolone	gyrA	80.6264501160093	2.85614849187935	0.087108743691863	0.00282730788849546
sample12	32788310	5847.38539780429	1010.20072964152	>1516|G78C|NA|NA|NA|NA|NA|NA|NA|NA|Escherichia|WP_001281881.1|78|parC_G78C|QUINOLONE|QUINOLONE|Escherichia_quinolone_resistant_ParC|wt_coherence=TRUE	Quinolone	parC	97.6902173913043	21.4225543478261	0.653359515870934	0.0212062352750705
sample12	32788310	5847.38539780429	1010.20072964152	>1517|G78D|NA|NA|NA|NA|NA|NA|NA|NA|Escherichia|WP_001281881.1|78|parC_G78D|QUINOLONE|QUINOLONE|Escherichia_quinolone_resistant_ParC|wt_coherence=TRUE	Quinolone	parC	95.3804347826087	15.7092391304348	0.479110973710898	0.0155506115462907
sample12	32788310	5847.38539780429	1010.20072964152	>1521|S80R|NA|NA|NA|NA|NA|NA|NA|NA|Escherichia|WP_001281881.1|80|parC_S80R|QUINOLONE|QUINOLONE|Escherichia_quinolone_resistant_ParC|wt_coherence=TRUE	Quinolone	parC	99.5923913043478	21.4673913043478	0.654726983621535	0.0212506194803142
sample12	32788310	5847.38539780429	1010.20072964152	>1524|E84A|NA|NA|NA|NA|NA|NA|NA|NA|Escherichia|WP_001281881.1|84|parC_E84A|QUINOLONE|QUINOLONE|Escherichia_quinolone_resistant_ParC|wt_coherence=TRUE	Quinolone	parC	97.8260869565217	21.2866847826087	0.649215674202443	0.021071737683423
sample12	32788310	5847.38539780429	1010.20072964152	>1525|E84K|NA|NA|NA|NA|NA|NA|NA|NA|Escherichia|WP_001281881.1|84|parC_E84K|QUINOLONE|QUINOLONE|Escherichia_quinolone_resistant_ParC|wt_coherence=TRUE	Quinolone	parC	98.2336956521739	21.3383152173913	0.650790334036469	0.0211228467682491
sample12	32788310	5847.38539780429	1010.20072964152	>1527|E84V|NA|NA|NA|NA|NA|NA|NA|NA|Escherichia|WP_001281881.1|84|parC_E84V|QUINOLONE|QUINOLONE|Escherichia_quinolone_resistant_ParC|wt_coherence=TRUE	Quinolone	parC	98.9130434782609	21.3084239130435	0.649878688869401	0.0210932572980866
sample12	32788310	5847.38539780429	1010.20072964152	>1530|T66I|NA|NA|NA|NA|NA|NA|NA|NA|Salmonella|WP_001281910.1|66|parC_T66I|QUINOLONE|QUINOLONE|Salmonella_quinolone_resistant_ParC|wt_coherence=TRUE	Quinolone	parC	82.2010869565217	2.67391304347826	0.0815508040358976	0.00264691260362395
sample12	32788310	5847.38539780429	1010.20072964152	>1531|G78D|NA|NA|NA|NA|NA|NA|NA|NA|Salmonella|WP_001281910.1|78|parC_G78D|QUINOLONE|QUINOLONE|Salmonella_quinolone_resistant_ParC|wt_coherence=TRUE	Quinolone	parC	87.6358695652174	2.97961956521739	0.0908744477900017	0.00294953218483096
sample12	32788310	5847.38539780429	1010.20072964152	>1533|S80R|NA|NA|NA|NA|NA|NA|NA|NA|Salmonella|WP_001281910.1|80|parC_S80R|QUINOLONE|QUINOLONE|Salmonella_quinolone_resistant_ParC|wt_coherence=TRUE	Quinolone	parC	95.7880434782609	6.64130434782609	0.202550980755827	0.00657424227973266
sample12	32788310	5847.38539780429	1010.20072964152	>1534|E84G|NA|NA|NA|NA|NA|NA|NA|NA|Salmonella|WP_001281910.1|84|parC_E84G|QUINOLONE|QUINOLONE|Salmonella_quinolone_resistant_ParC|wt_coherence=TRUE	Quinolone	parC	94.8369565217391	6.67119565217391	0.203462625922895	0.00660383174989512
sample12	32788310	5847.38539780429	1010.20072964152	>1535|E84K|NA|NA|NA|NA|NA|NA|NA|NA|Salmonella|WP_001281910.1|84|parC_E84K|QUINOLONE|QUINOLONE|Salmonella_quinolone_resistant_ParC|wt_coherence=TRUE	Quinolone	parC	83.2880434782609	2.89673913043478	0.0883467043722224	0.00286748865392595
sample12	32788310	5847.38539780429	1010.20072964152	>1536|W106G|NA|NA|NA|NA|NA|NA|NA|NA|Salmonella|WP_001281910.1|106|parC_W106G|QUINOLONE|QUINOLONE|Salmonella_quinolone_resistant_ParC|wt_coherence=TRUE	Quinolone	parC	91.1684782608696	6.64402173913043	0.202633857589197	0.00657693223156561
sample12	32788310	5847.38539780429	1010.20072964152	>1548|L10R|NA|NA|NA|NA|NA|NA|NA|NA|Escherichia|WP_001300761.1|10|pmrB_L10R|COLISTIN|COLISTIN|Escherichia_colistin_resistant_PmrB|wt_coherence=TRUE	Colistin	pmrB	85.014409221902	12.5100864553314	0.381541057020975	0.0123837630366498
sample12	32788310	5847.38539780429	1010.20072964152	>1553|P94Q|NA|NA|NA|NA|NA|NA|NA|NA|Escherichia|WP_001300761.1|94|pmrB_P94Q|COLISTIN|COLISTIN|Escherichia_colistin_resistant_PmrB|wt_coherence=TRUE	Colistin	pmrB	85.014409221902	13.299711815562	0.405623584001797	0.0131654149767655
sample12	32788310	5847.38539780429	1010.20072964152	>1557|T147A|NA|NA|NA|NA|NA|NA|NA|NA|Escherichia|WP_001300761.1|147|pmrB_T147A|COLISTIN|COLISTIN|Escherichia_colistin_resistant_PmrB|wt_coherence=TRUE	Colistin	pmrB	88.1844380403458	13.7463976945245	0.419246911308466	0.0136075903443492
sample12	32788310	5847.38539780429	1010.20072964152	>1559|A159P|NA|NA|NA|NA|NA|NA|NA|NA|Escherichia|WP_001300761.1|159|pmrB_A159P|COLISTIN|COLISTIN|Escherichia_colistin_resistant_PmrB|wt_coherence=TRUE	Colistin	pmrB	86.4553314121037	13.6484149855908	0.416258568544423	0.0135105970379115
sample12	32788310	5847.38539780429	1010.20072964152	>1561|V161G|NA|NA|NA|NA|NA|NA|NA|NA|Escherichia|WP_001300761.1|161|pmrB_V161G|COLISTIN|COLISTIN|Escherichia_colistin_resistant_PmrB|wt_coherence=TRUE	Colistin	pmrB	86.1671469740634	13.5244956772334	0.41247919387225	0.0133879290327108
sample12	32788310	5847.38539780429	1010.20072964152	>157|R136S|ARO:3003303|Escherichia coli gyrB conferring resistance to aminocoumarin|MEG_3244|Drugs|Aminocoumarins|Aminocoumarin-resistant_DNA_topoisomerases|GYRBA|RequiresSNPConfirmation|Escherichia|WP_000072067.1|136|gyrB_R136S|AMINOCOUMARIN|AMINOCOUMARIN|Escherichia_aminocoumarin_resistant_GyrB|wt_coherence=TRUE	Aminocoumarin	gyrB	96.4467005076142	21.7081218274112	0.662068945530013	0.0214889191726425
sample12	32788310	5847.38539780429	1010.20072964152	>158|R136L|ARO:3003303|Escherichia coli gyrB conferring resistance to aminocoumarin|MEG_3244|Drugs|Aminocoumarins|Aminocoumarin-resistant_DNA_topoisomerases|GYRBA|RequiresSNPConfirmation|Escherichia|WP_000072067.1|136|gyrB_R136L|AMINOCOUMARIN|AMINOCOUMARIN|Escherichia_aminocoumarin_resistant_GyrB|wt_coherence=TRUE	Aminocoumarin	gyrB	97.0812182741117	21.6725888324873	0.66098523627742	0.0214537449801466
sample12	32788310	5847.38539780429	1010.20072964152	>161|R136G|ARO:3003303|Escherichia coli gyrB conferring resistance to aminocoumarin|MEG_3244|Drugs|Aminocoumarins|Aminocoumarin-resistant_DNA_topoisomerases|GYRBA|RequiresSNPConfirmation|Escherichia|WP_000072067.1|136|gyrB_R136G|AMINOCOUMARIN|AMINOCOUMARIN|Escherichia_aminocoumarin_resistant_GyrB|wt_coherence=TRUE	Aminocoumarin	gyrB	97.7157360406091	21.7271573604061	0.662649504058187	0.021507762490051
sample12	32788310	5847.38539780429	1010.20072964152	>1689|L416F|NA|NA|NA|NA|NA|NA|NA|NA|Escherichia|WP_033554192.1|416|parE_L416F|QUINOLONE|QUINOLONE|Escherichia_quinolone_resistant_ParE|wt_coherence=TRUE	Quinolone	parE	90.5537459283388	18.5586319218241	0.56601367749128	0.0183712319515051
sample12	32788310	5847.38539780429	1010.20072964152	>1690|G423R|NA|NA|NA|NA|NA|NA|NA|NA|Escherichia|WP_033554192.1|423|parE_G423R|QUINOLONE|QUINOLONE|Escherichia_quinolone_resistant_ParE|wt_coherence=TRUE	Quinolone	parE	92.1824104234528	14.714983713355	0.448787501196464	0.0145663958474637
sample12	32788310	5847.38539780429	1010.20072964152	>1715|R620C|NA|NA|NA|NA|NA|NA|NA|NA|Escherichia|WP_086259262.1|620|acrB_R620C|TETRACYCLINE|TIGECYCLINE|Escherichia_tigecycline_resistant_AcrB|wt_coherence=TRUE	Tetracycline	acrB	98.160696999032	29.2139399806389	0.890986451593233	0.0289189456347014
sample12	32788310	5847.38539780429	1010.20072964152	>1717|S33R|NA|NA|NA|NA|NA|NA|NA|NA|Escherichia|WP_089631889.1|33|nfsA_S33R|NITROFURAN|NITROFURANTOIN|Escherichia_nitrofurantoin_resistant_NfsA|wt_coherence=TRUE	Nitrofuran	nfsA	83.9285714285714	13.3839285714286	0.408192083441585	0.0132487813349511
sample12	32788310	5847.38539780429	1010.20072964152	>171|S33R|ARO:3003751|Escherichia coli nfsA mutations conferring resistance to nitrofurantoin|NA|NA|NA|NA|NA|NA|NA|NA|NA|NA|NA|NA|NA|wt_coherence=TRUE	Nitrofurantoin	nfsA	89.2857142857143	14.7410714285714	0.449583141935996	0.0145922201360935
sample12	32788310	5847.38539780429	1010.20072964152	>174|E84G|ARO:3003308|Escherichia coli parC conferring resistance to fluoroquinolones|MEG_5333|Drugs|Fluoroquinolones|Fluoroquinolone-resistant_DNA_topoisomerases|PARC|RequiresSNPConfirmation|Escherichia|WP_001281881.1|84|parC_E84G|QUINOLONE|QUINOLONE|Escherichia_quinolone_resistant_ParC|wt_coherence=TRUE	Fluoroquinolones	parC	93.75	16.8165760869565	0.512883283309098	0.0166467669182183
sample12	32788310	5847.38539780429	1010.20072964152	>181|V146F|ARO:3003288|Escherichia coli rpoB mutants conferring resistance to rifampicin|MEG_6094|Drugs|Rifampin|Rifampin-resistant_beta-subunit_of_RNA_polymerase_RpoB|RPOB|RequiresSNPConfirmation|Escherichia|WP_000263098.1|146|rpoB_V146F|RIFAMYCIN|RIFAMYCIN|Escherichia_rifamycin_resistant_RpoB|wt_coherence=TRUE	Rifamycin	rpoB	97.737556561086	23.7450980392157	0.724194020344924	0.0235053265578632
sample12	32788310	5847.38539780429	1010.20072964152	>184|T563P|ARO:3003288|Escherichia coli rpoB mutants conferring resistance to rifampicin|MEG_6094|Drugs|Rifampin|Rifampin-resistant_beta-subunit_of_RNA_polymerase_RpoB|RPOB|RequiresSNPConfirmation|Escherichia|WP_000263098.1|563|rpoB_T563P|RIFAMYCIN|RIFAMYCIN|Escherichia_rifamycin_resistant_RpoB|wt_coherence=TRUE	Rifamycin	rpoB	97.6621417797888	23.8966817496229	0.728817122615436	0.0236553796175764
sample12	32788310	5847.38539780429	1010.20072964152	>187|R529S|ARO:3003288|Escherichia coli rpoB mutants conferring resistance to rifampicin|MEG_6094|Drugs|Rifampin|Rifampin-resistant_beta-subunit_of_RNA_polymerase_RpoB|RPOB|RequiresSNPConfirmation|Escherichia|WP_000263098.1|529|rpoB_R529S|RIFAMYCIN|RIFAMYCIN|Escherichia_rifamycin_resistant_RpoB|wt_coherence=TRUE	Rifamycin	rpoB	98.868778280543	24.0467571644042	0.733394223868331	0.0238039396120189
sample12	32788310	5847.38539780429	1010.20072964152	>190|E350Q|ARO:3003890|Escherichia coli UhpT with mutation conferring resistance to fosfomycin|MEG_7330|Drugs|Fosfomycin|Fosfomycin_target_mutation|UHPT|RequiresSNPConfirmation|Escherichia|WP_000879194.1|350|uhpT_E350Q|FOSFOMYCIN|FOSFOMYCIN|Escherichia_fosfomycin_resistant_UhpT|wt_coherence=TRUE	Fosfomycin	UhpT	96.8680089485459	24.4541387024608	0.745818820868195	0.024207207523141
sample12	32788310	5847.38539780429	1010.20072964152	>977|D87N|ARO:3003926|Salmonella enterica gyrA conferring resistance to fluoroquinolones|NA|NA|NA|NA|NA|NA|Salmonella|WP_001281271.1|87|gyrA_D87N|QUINOLONE|QUINOLONE|Salmonella_quinolone_resistant_GyrA|wt_coherence=TRUE	Fluoroquinolones	gyrA	91.1832946635731	6.27610208816705	0.191412795846052	0.00621272773223413
sample12	32788310	5847.38539780429	1010.20072964152	>980|W106G|ARO:3003939|Salmonella enterica parC conferring resistance to fluoroquinolones|NA|NA|NA|NA|NA|NA|NA|NA|NA|NA|NA|NA|NA|wt_coherence=TRUE	Fluoroquinolones	parC	83.9673913043478	5.7445652173913	0.175201625743788	0.00568655817485877
sample12	32788310	5847.38539780429	1010.20072964152	>991|V461G|ARO:3003317|Salmonella serovars parE conferring resistance to fluoroquinolones|NA|NA|NA|NA|NA|NA|Salmonella|WP_000195318.1|461|parE_V461G|QUINOLONE|QUINOLONE|Salmonella_quinolone_resistant_ParE|wt_coherence=TRUE	Fluoroquinolones	parE	82.7361563517915	6.05048859934853	0.184531883447135	0.00598939242648893
sample12	32788310	5847.38539780429	1010.20072964152	>993|N57K|ARO:3003940|Shigella flexneri gyrA conferring resistance to fluoroquinolones|MEG_3178|Drugs|Fluoroquinolones|Fluoroquinolone-resistant_DNA_topoisomerases|GYRA|RequiresSNPConfirmation|NA|NA|NA|NA|NA|NA|NA|wt_coherence=TRUE	Fluoroquinolones	gyrA	96.2747380675204	20.2700814901048	0.618210621105655	0.0200653997718827
sample12	32788310	5847.38539780429	1010.20072964152	>995|S129P|ARO:3003941|Shigella flexneri parC conferring resistance to fluoroquinolones|MEG_5332|Drugs|Fluoroquinolones|Fluoroquinolone-resistant_DNA_topoisomerases|PARC|RequiresSNPConfirmation|Escherichia|WP_001281881.1|129|parC_S129P|QUINOLONE|QUINOLONE|Escherichia_quinolone_resistant_ParC|wt_coherence=TRUE	Fluoroquinolones	parC	95.7880434782609	20.8845108695652	0.63694990286371	0.0206736248121462
sample12	32788310	5847.38539780429	1010.20072964152	>996|D111H|ARO:3003941|Shigella flexneri parC conferring resistance to fluoroquinolones|MEG_5332|Drugs|Fluoroquinolones|Fluoroquinolone-resistant_DNA_topoisomerases|PARC|RequiresSNPConfirmation|Escherichia|WP_001281881.1|111|parC_D111H|QUINOLONE|QUINOLONE|Escherichia_quinolone_resistant_ParC|wt_coherence=TRUE	Fluoroquinolones	parC	94.5652173913043	16.851902173913	0.513960682142905	0.0166817362920467
sample12	32788310	5847.38539780429	1010.20072964152	>997|A85T|ARO:3003941|Shigella flexneri parC conferring resistance to fluoroquinolones|MEG_5332|Drugs|Fluoroquinolones|Fluoroquinolone-resistant_DNA_topoisomerases|PARC|RequiresSNPConfirmation|Escherichia|WP_001281881.1|85|parC_A85T|QUINOLONE|QUINOLONE|Escherichia_quinolone_resistant_ParC|wt_coherence=TRUE	Fluoroquinolones	parC	94.429347826087	18.6141304347826	0.56770630858323	0.0184261700557155
sample12	32788310	5847.38539780429	1010.20072964152	>9|G93V|ARO:3004045|Escherichia coli fabI mutations conferring resistance to isoniazid and triclosan|NA|NA|NA|NA|NA|NA|Escherichia|WP_000506490.1|93|fabI_G93V|ISONIAZID/TRICLOSAN|ISONIAZID/TRICLOSAN|Escherichia_isoniazid/triclosan_resistant_FabI|wt_coherence=TRUE	Isoniazid and triclosan	fabI	94.7154471544715	18.8292682926829	0.574267728122704	0.0186391355105877
sample2	32791214	4431.66459480489	891.825545193118	NA	NA	NA	NA	NA	NA	NA
sample3	32791298	4513.82134833067	953.481285518922	NA	NA	NA	NA	NA	NA	NA
sample4	32790072	5244.59235028543	1073.43116234354	>1219|I548M;R505K|ARO:3004563|Clostridioides difficile rpoB with mutation conferring resistance to rifampicin|MEG_6095|Drugs|Rifampin|Rifampin-resistant_beta-subunit_of_RNA_polymerase_RpoB|RPOB|RequiresSNPConfirmation|NA|NA|NA|NA|NA|NA|NA|wt_coherence=TRUE	Rifamycin	rpoB	95.7585644371941	22.1109298531811	0.674317819527236	0.0205983677657615
sample4	32790072	5244.59235028543	1073.43116234354	>1220|L487F;H502Y|ARO:3004563|Clostridioides difficile rpoB with mutation conferring resistance to rifampicin|MEG_6095|Drugs|Rifampin|Rifampin-resistant_beta-subunit_of_RNA_polymerase_RpoB|RPOB|RequiresSNPConfirmation|NA|NA|NA|NA|NA|NA|NA|wt_coherence=TRUE	Rifamycin	rpoB	96.0848287112561	20.931484502447	0.638348232429834	0.0194996057844537
sample4	32790072	5244.59235028543	1073.43116234354	>54|D426V|ARO:3004562|Clostridioides difficile gyrB conferring resistance to fluoroquinolones|MEG_3241|Drugs|Fluoroquinolones|Fluoroquinolone-resistant_DNA_topoisomerases|GYRB|RequiresSNPConfirmation|NA|NA|NA|NA|NA|NA|NA|wt_coherence=TRUE	Fluoroquinolones	gyrB	81.8035426731079	8.4170692431562	0.256695662124688	0.00784127528474193
sample4	32790072	5244.59235028543	1073.43116234354	>60|I139R|ARO:3004562|Clostridioides difficile gyrB conferring resistance to fluoroquinolones|MEG_3241|Drugs|Fluoroquinolones|Fluoroquinolone-resistant_DNA_topoisomerases|GYRB|RequiresSNPConfirmation|NA|NA|NA|NA|NA|NA|NA|wt_coherence=TRUE	Fluoroquinolones	gyrB	85.9903381642512	8.48631239935588	0.258807373138915	0.00790578166263439
sample4	32790072	5244.59235028543	1073.43116234354	>70|H502Y|ARO:3004563|Clostridioides difficile rpoB with mutation conferring resistance to rifampicin|MEG_6095|Drugs|Rifampin|Rifampin-resistant_beta-subunit_of_RNA_polymerase_RpoB|RPOB|RequiresSNPConfirmation|NA|NA|NA|NA|NA|NA|NA|wt_coherence=TRUE	Rifamycin	rpoB	97.2267536704731	21.6908646003263	0.661507074468341	0.020207038291091
sample4	32790072	5244.59235028543	1073.43116234354	>71|H502L|ARO:3004563|Clostridioides difficile rpoB with mutation conferring resistance to rifampicin|MEG_6095|Drugs|Rifampin|Rifampin-resistant_beta-subunit_of_RNA_polymerase_RpoB|RPOB|RequiresSNPConfirmation|NA|NA|NA|NA|NA|NA|NA|wt_coherence=TRUE	Rifamycin	rpoB	98.1239804241436	22.8083197389886	0.695586143848314	0.0212480506800203
sample4	32790072	5244.59235028543	1073.43116234354	>72|P496S|ARO:3004563|Clostridioides difficile rpoB with mutation conferring resistance to rifampicin|MEG_6095|Drugs|Rifampin|Rifampin-resistant_beta-subunit_of_RNA_polymerase_RpoB|RPOB|RequiresSNPConfirmation|NA|NA|NA|NA|NA|NA|NA|wt_coherence=TRUE	Rifamycin	rpoB	96.9820554649266	22.9004893964111	0.698397045191334	0.0213339152055305
sample4	32790072	5244.59235028543	1073.43116234354	>73|S498T|ARO:3004563|Clostridioides difficile rpoB with mutation conferring resistance to rifampicin|MEG_6095|Drugs|Rifampin|Rifampin-resistant_beta-subunit_of_RNA_polymerase_RpoB|RPOB|RequiresSNPConfirmation|NA|NA|NA|NA|NA|NA|NA|wt_coherence=TRUE	Rifamycin	rpoB	97.6345840130506	22.873572593801	0.69757616249824	0.0213088397246293
sample4	32790072	5244.59235028543	1073.43116234354	>74|S488P|ARO:3004563|Clostridioides difficile rpoB with mutation conferring resistance to rifampicin|MEG_6095|Drugs|Rifampin|Rifampin-resistant_beta-subunit_of_RNA_polymerase_RpoB|RPOB|RequiresSNPConfirmation|NA|NA|NA|NA|NA|NA|NA|wt_coherence=TRUE	Rifamycin	rpoB	97.5530179445351	21.5889070146819	0.658397670327833	0.0201120554088895
sample4	32790072	5244.59235028543	1073.43116234354	>75|H502N|ARO:3004563|Clostridioides difficile rpoB with mutation conferring resistance to rifampicin|MEG_6095|Drugs|Rifampin|Rifampin-resistant_beta-subunit_of_RNA_polymerase_RpoB|RPOB|RequiresSNPConfirmation|NA|NA|NA|NA|NA|NA|NA|wt_coherence=TRUE	Rifamycin	rpoB	98.0424143556281	21.9673735725938	0.6699397784974	0.0204646318676217
sample4	32790072	5244.59235028543	1073.43116234354	>77|S488T|ARO:3004563|Clostridioides difficile rpoB with mutation conferring resistance to rifampicin|MEG_6095|Drugs|Rifampin|Rifampin-resistant_beta-subunit_of_RNA_polymerase_RpoB|RPOB|RequiresSNPConfirmation|NA|NA|NA|NA|NA|NA|NA|wt_coherence=TRUE	Rifamycin	rpoB	97.6345840130506	22.7096247960848	0.692576240640302	0.0211561072500491
sample4	32790072	5244.59235028543	1073.43116234354	>79|Q1074R|ARO:3004563|Clostridioides difficile rpoB with mutation conferring resistance to rifampicin|MEG_6095|Drugs|Rifampin|Rifampin-resistant_beta-subunit_of_RNA_polymerase_RpoB|RPOB|RequiresSNPConfirmation|NA|NA|NA|NA|NA|NA|NA|wt_coherence=TRUE	Rifamycin	rpoB	95.3507340946166	22.6680261011419	0.691307603750975	0.0211173542341109
sample4	32790072	5244.59235028543	1073.43116234354	>81|D492V|ARO:3004563|Clostridioides difficile rpoB with mutation conferring resistance to rifampicin|MEG_6095|Drugs|Rifampin|Rifampin-resistant_beta-subunit_of_RNA_polymerase_RpoB|RPOB|RequiresSNPConfirmation|NA|NA|NA|NA|NA|NA|NA|wt_coherence=TRUE	Rifamycin	rpoB	97.8792822185971	21.7936378466558	0.664641353841974	0.0203027810363502
sample9	32785974	7182.84418381451	983.729847258829	>1219|I548M;R505K|ARO:3004563|Clostridioides difficile rpoB with mutation conferring resistance to rifampicin|MEG_6095|Drugs|Rifampin|Rifampin-resistant_beta-subunit_of_RNA_polymerase_RpoB|RPOB|RequiresSNPConfirmation|NA|NA|NA|NA|NA|NA|NA|wt_coherence=TRUE	Rifamycin	rpoB	98.858075040783	49.4404567699837	1.5079758426571	0.0502581647875684
sample9	32785974	7182.84418381451	983.729847258829	>1220|L487F;H502Y|ARO:3004563|Clostridioides difficile rpoB with mutation conferring resistance to rifampicin|MEG_6095|Drugs|Rifampin|Rifampin-resistant_beta-subunit_of_RNA_polymerase_RpoB|RPOB|RequiresSNPConfirmation|NA|NA|NA|NA|NA|NA|NA|wt_coherence=TRUE	Rifamycin	rpoB	98.531810766721	47.57911908646	1.45120346543495	0.0483660419769103
sample9	32785974	7182.84418381451	983.729847258829	>49|R457T|ARO:3004562|Clostridioides difficile gyrB conferring resistance to fluoroquinolones|MEG_3241|Drugs|Fluoroquinolones|Fluoroquinolone-resistant_DNA_topoisomerases|GYRB|RequiresSNPConfirmation|NA|NA|NA|NA|NA|NA|NA|wt_coherence=TRUE	Fluoroquinolones	gyrB	88.2447665056361	15.5217391304348	0.473426201412677	0.0157784570364376
sample9	32785974	7182.84418381451	983.729847258829	>50|D465Y|ARO:3004562|Clostridioides difficile gyrB conferring resistance to fluoroquinolones|MEG_3241|Drugs|Fluoroquinolones|Fluoroquinolone-resistant_DNA_topoisomerases|GYRB|RequiresSNPConfirmation|NA|NA|NA|NA|NA|NA|NA|wt_coherence=TRUE	Fluoroquinolones	gyrB	88.0837359098229	19.1497584541063	0.584083866293137	0.0194664810745219
sample9	32785974	7182.84418381451	983.729847258829	>51|R447L|ARO:3004562|Clostridioides difficile gyrB conferring resistance to fluoroquinolones|MEG_3241|Drugs|Fluoroquinolones|Fluoroquinolone-resistant_DNA_topoisomerases|GYRB|RequiresSNPConfirmation|NA|NA|NA|NA|NA|NA|NA|wt_coherence=TRUE	Fluoroquinolones	gyrB	89.6940418679549	18.4573268921095	0.562964116671034	0.0187625972146123
sample9	32785974	7182.84418381451	983.729847258829	>54|D426V|ARO:3004562|Clostridioides difficile gyrB conferring resistance to fluoroquinolones|MEG_3241|Drugs|Fluoroquinolones|Fluoroquinolone-resistant_DNA_topoisomerases|GYRB|RequiresSNPConfirmation|NA|NA|NA|NA|NA|NA|NA|wt_coherence=TRUE	Fluoroquinolones	gyrB	89.2109500805153	18.9017713365539	0.576520048986617	0.0192143924363217
sample9	32785974	7182.84418381451	983.729847258829	>60|I139R|ARO:3004562|Clostridioides difficile gyrB conferring resistance to fluoroquinolones|MEG_3241|Drugs|Fluoroquinolones|Fluoroquinolone-resistant_DNA_topoisomerases|GYRB|RequiresSNPConfirmation|NA|NA|NA|NA|NA|NA|NA|wt_coherence=TRUE	Fluoroquinolones	gyrB	94.3639291465378	19.0016103059581	0.579565222187943	0.0193158826672854
sample9	32785974	7182.84418381451	983.729847258829	>62|V423F|ARO:3004562|Clostridioides difficile gyrB conferring resistance to fluoroquinolones|MEG_3241|Drugs|Fluoroquinolones|Fluoroquinolone-resistant_DNA_topoisomerases|GYRB|RequiresSNPConfirmation|NA|NA|NA|NA|NA|NA|NA|wt_coherence=TRUE	Fluoroquinolones	gyrB	88.0837359098229	14.9774557165862	0.456825095895768	0.0152251715837645
sample9	32785974	7182.84418381451	983.729847258829	>69|D492N|ARO:3004563|Clostridioides difficile rpoB with mutation conferring resistance to rifampicin|MEG_6095|Drugs|Rifampin|Rifampin-resistant_beta-subunit_of_RNA_polymerase_RpoB|RPOB|RequiresSNPConfirmation|NA|NA|NA|NA|NA|NA|NA|wt_coherence=TRUE	Rifamycin	rpoB	99.347471451876	48.3344208809135	1.47424081044271	0.0491338358956962
sample9	32785974	7182.84418381451	983.729847258829	>70|H502Y|ARO:3004563|Clostridioides difficile rpoB with mutation conferring resistance to rifampicin|MEG_6095|Drugs|Rifampin|Rifampin-resistant_beta-subunit_of_RNA_polymerase_RpoB|RPOB|RequiresSNPConfirmation|NA|NA|NA|NA|NA|NA|NA|wt_coherence=TRUE	Rifamycin	rpoB	99.184339314845	48.3042414355628	1.47332031177609	0.0491031573049887
sample9	32785974	7182.84418381451	983.729847258829	>71|H502L|ARO:3004563|Clostridioides difficile rpoB with mutation conferring resistance to rifampicin|MEG_6095|Drugs|Rifampin|Rifampin-resistant_beta-subunit_of_RNA_polymerase_RpoB|RPOB|RequiresSNPConfirmation|NA|NA|NA|NA|NA|NA|NA|wt_coherence=TRUE	Rifamycin	rpoB	98.858075040783	49.7854812398042	1.51849938146734	0.0506088957029533
sample9	32785974	7182.84418381451	983.729847258829	>72|P496S|ARO:3004563|Clostridioides difficile rpoB with mutation conferring resistance to rifampicin|MEG_6095|Drugs|Rifampin|Rifampin-resistant_beta-subunit_of_RNA_polymerase_RpoB|RPOB|RequiresSNPConfirmation|NA|NA|NA|NA|NA|NA|NA|wt_coherence=TRUE	Rifamycin	rpoB	99.5921696574225	50.147634584013	1.52954536546674	0.0509770387914424
sample9	32785974	7182.84418381451	983.729847258829	>73|S498T|ARO:3004563|Clostridioides difficile rpoB with mutation conferring resistance to rifampicin|MEG_6095|Drugs|Rifampin|Rifampin-resistant_beta-subunit_of_RNA_polymerase_RpoB|RPOB|RequiresSNPConfirmation|NA|NA|NA|NA|NA|NA|NA|wt_coherence=TRUE	Rifamycin	rpoB	98.4502446982056	49.8792822185971	1.52136039083655	0.0507042480794764
sample9	32785974	7182.84418381451	983.729847258829	>74|S488P|ARO:3004563|Clostridioides difficile rpoB with mutation conferring resistance to rifampicin|MEG_6095|Drugs|Rifampin|Rifampin-resistant_beta-subunit_of_RNA_polymerase_RpoB|RPOB|RequiresSNPConfirmation|NA|NA|NA|NA|NA|NA|NA|wt_coherence=TRUE	Rifamycin	rpoB	98.4502446982056	48.6680261011419	1.48441605246017	0.0494729586956783
sample9	32785974	7182.84418381451	983.729847258829	>75|H502N|ARO:3004563|Clostridioides difficile rpoB with mutation conferring resistance to rifampicin|MEG_6095|Drugs|Rifampin|Rifampin-resistant_beta-subunit_of_RNA_polymerase_RpoB|RPOB|RequiresSNPConfirmation|NA|NA|NA|NA|NA|NA|NA|wt_coherence=TRUE	Rifamycin	rpoB	99.510603588907	48.8491027732463	1.48993904445988	0.0496570302399228
sample9	32785974	7182.84418381451	983.729847258829	>76|R505K|ARO:3004563|Clostridioides difficile rpoB with mutation conferring resistance to rifampicin|MEG_6095|Drugs|Rifampin|Rifampin-resistant_beta-subunit_of_RNA_polymerase_RpoB|RPOB|RequiresSNPConfirmation|NA|NA|NA|NA|NA|NA|NA|wt_coherence=TRUE	Rifamycin	rpoB	99.510603588907	48.4755301794454	1.4785447636677	0.0492772790360309
sample9	32785974	7182.84418381451	983.729847258829	>77|S488T|ARO:3004563|Clostridioides difficile rpoB with mutation conferring resistance to rifampicin|MEG_6095|Drugs|Rifampin|Rifampin-resistant_beta-subunit_of_RNA_polymerase_RpoB|RPOB|RequiresSNPConfirmation|NA|NA|NA|NA|NA|NA|NA|wt_coherence=TRUE	Rifamycin	rpoB	98.858075040783	50.152528548124	1.52969463552079	0.0509820136980436
sample9	32785974	7182.84418381451	983.729847258829	>78|S550Y|ARO:3004563|Clostridioides difficile rpoB with mutation conferring resistance to rifampicin|MEG_6095|Drugs|Rifampin|Rifampin-resistant_beta-subunit_of_RNA_polymerase_RpoB|RPOB|RequiresSNPConfirmation|NA|NA|NA|NA|NA|NA|NA|wt_coherence=TRUE	Rifamycin	rpoB	97.9608482871126	49.4127243066884	1.5071299790175	0.0502299736501616
sample9	32785974	7182.84418381451	983.729847258829	>79|Q1074R|ARO:3004563|Clostridioides difficile rpoB with mutation conferring resistance to rifampicin|MEG_6095|Drugs|Rifampin|Rifampin-resistant_beta-subunit_of_RNA_polymerase_RpoB|RPOB|RequiresSNPConfirmation|NA|NA|NA|NA|NA|NA|NA|wt_coherence=TRUE	Rifamycin	rpoB	98.858075040783	50.3058727569331	1.53437176388089	0.0511378941048814
sample9	32785974	7182.84418381451	983.729847258829	>80|S550F|ARO:3004563|Clostridioides difficile rpoB with mutation conferring resistance to rifampicin|MEG_6095|Drugs|Rifampin|Rifampin-resistant_beta-subunit_of_RNA_polymerase_RpoB|RPOB|RequiresSNPConfirmation|NA|NA|NA|NA|NA|NA|NA|wt_coherence=TRUE	Rifamycin	rpoB	97.8792822185971	49.2218597063622	1.50130844690971	0.0500359522927146
sample9	32785974	7182.84418381451	983.729847258829	>81|D492V|ARO:3004563|Clostridioides difficile rpoB with mutation conferring resistance to rifampicin|MEG_6095|Drugs|Rifampin|Rifampin-resistant_beta-subunit_of_RNA_polymerase_RpoB|RPOB|RequiresSNPConfirmation|NA|NA|NA|NA|NA|NA|NA|wt_coherence=TRUE	Rifamycin	rpoB	99.510603588907	49.1590538336052	1.49939281454945	0.0499721076579991
