# Supplementary material for: BugBuster: a novel automatic and reproducible workflow for metagenomic data analysis
Source: Bioinform Adv. 2025 Jun 26;5(1):vbaf152. doi: 10.1093/bioadv/vbaf152 (PMC12255886; doi:10.1093/bioadv/vbaf152)
Supplement: vbaf152_Supplementary_Data [file vbaf152_supplementary_data.zip › Table_S3.csv]

phylum	CAMI_abundance	BugBuster_predict
Actinomycetota	4.503311258278146	5.17
Bacillota	60.9271523178808	64.46
Bacteroidota	10.728476821192052	13.1
Pseudomonadota	19.205298013245034	12.44
Synergistota	0.13245033112582782	0.07
Thermodesulfobacteriota	3.576158940397351	3.41
Verrucomicrobiota	0.9271523178807948	1.04
no-hit	NA	0.12
other	NA	0.2
